# Supplementary material for: Assessing the energy transition in China towards carbon neutrality with a probabilistic framework
Source: Nat Commun. 2022 Jan 10;13:87. doi: 10.1038/s41467-021-27671-0 (PMC8748502; doi:10.1038/s41467-021-27671-0)
Supplement: Supplementary file 4 — Source Data [file 41467_2021_27671_MOESM4_ESM.xlsx]

## Sheet: Cumulative CO2
Scenario	Case	Cumulative CO2		Unit: GtCO2
NDC	0	381.144
PEAK20	0	269.987
PEAK20	1	291.987
PEAK20	2	256.987
PEAK20	3	280.987
PEAK20	4	299.987
PEAK20	5	289.987
PEAK20	6	292.987
PEAK20	7	271.987
PEAK20	8	261.987
PEAK20	9	270.987
PEAK20	10	252.987
PEAK20	11	246.987
PEAK20	12	288.987
PEAK20	13	241.987
PEAK20	14	288.987
PEAK20	15	279.987
PEAK20	16	296.987
PEAK20	17	252.987
PEAK20	18	269.987
PEAK20	19	254.987
PEAK20	20	251.987
PEAK20	21	290.987
PEAK20	22	268.987
PEAK20	23	287.987
PEAK20	24	243.987
PEAK20	25	273.987
PEAK20	26	241.987
PEAK20	27	271.987
PEAK20	28	271.987
PEAK20	29	250.987
PEAK20	30	267.987
PEAK20	31	278.987
PEAK20	32	277.987
PEAK20	33	282.987
PEAK20	34	299.987
PEAK20	35	286.987
PEAK20	36	290.987
PEAK20	37	258.987
PEAK20	38	294.987
PEAK20	39	293.987
PEAK20	40	299.987
PEAK20	41	258.987
PEAK20	42	261.987
PEAK20	43	265.987
PEAK20	44	252.987
PEAK20	45	269.987
PEAK20	46	245.987
PEAK20	47	276.987
PEAK20	48	244.987
PEAK20	49	269.987
PEAK20	50	257.987
PEAK20	51	258.987
PEAK20	52	284.987
PEAK20	53	274.987
PEAK20	54	278.987
PEAK20	55	293.987
PEAK20	56	246.987
PEAK20	57	275.987
PEAK20	58	289.987
PEAK20	59	264.987
PEAK20	60	290.987
PEAK20	61	253.987
PEAK20	62	251.987
PEAK20	63	251.987
PEAK20	64	251.987
PEAK20	65	243.987
PEAK20	66	249.987
PEAK20	67	240.987
PEAK20	68	263.987
PEAK20	69	292.987
PEAK20	70	273.987
PEAK20	71	267.987
PEAK20	72	294.987
PEAK20	73	296.987
PEAK20	74	286.987
PEAK20	75	265.987
PEAK20	76	280.987
PEAK20	77	287.987
PEAK20	78	264.987
PEAK20	79	282.987
PEAK20	80	285.987
PEAK20	81	264.987
PEAK20	82	293.987
PEAK20	83	251.987
PEAK20	84	288.987
PEAK20	85	272.987
PEAK20	86	266.987
PEAK20	87	296.987
PEAK20	88	267.987
PEAK20	89	250.987
PEAK20	90	257.987
PEAK20	91	254.987
PEAK20	92	250.987
PEAK20	93	250.987
PEAK20	94	258.987
PEAK20	95	272.987
PEAK20	96	249.987
PEAK20	97	278.987
PEAK20	98	244.987
PEAK20	99	259.987
PEAK20	100	281.987
PEAK20	101	239.987
PEAK20	102	255.987
PEAK20	103	267.987
PEAK20	104	294.987
PEAK20	105	245.987
PEAK20	106	242.987
PEAK20	107	266.987
PEAK20	108	273.987
PEAK20	109	297.987
PEAK20	110	282.987
PEAK20	111	253.987
PEAK20	112	291.987
PEAK20	113	248.987
PEAK20	114	246.987
PEAK20	115	281.987
PEAK20	116	280.987
PEAK20	117	283.987
PEAK20	118	275.987
PEAK20	119	299.987
PEAK20	120	278.987
PEAK20	121	256.987
PEAK20	122	280.987
PEAK20	123	278.987
PEAK20	124	268.987
PEAK20	125	243.987
PEAK20	126	248.987
PEAK20	127	271.987
PEAK20	128	259.987
PEAK20	129	263.987
PEAK20	130	259.987
PEAK20	131	261.987
PEAK20	132	265.987
PEAK20	133	276.987
PEAK20	134	297.987
PEAK20	135	266.987
PEAK20	136	298.987
PEAK20	137	249.987
PEAK20	138	273.987
PEAK20	139	268.987
PEAK20	140	245.987
PEAK20	141	245.987
PEAK20	142	285.987
PEAK20	143	247.987
PEAK20	144	260.987
PEAK20	145	257.987
PEAK20	146	274.987
PEAK20	147	274.987
PEAK20	148	294.987
PEAK20	149	295.987
PEAK20	150	252.987
PEAK20	151	273.987
PEAK20	152	260.987
PEAK20	153	285.987
PEAK20	154	242.987
PEAK20	155	290.987
PEAK20	156	239.987
PEAK20	157	243.987
PEAK20	158	284.987
PEAK20	159	280.987
PEAK20	160	295.987
PEAK20	161	278.987
PEAK20	162	243.987
PEAK20	163	260.987
PEAK20	164	274.987
PEAK20	165	274.987
PEAK20	166	246.987
PEAK20	167	266.987
PEAK20	168	293.987
PEAK20	169	297.987
PEAK20	170	277.987
PEAK20	171	272.987
PEAK20	172	286.987
PEAK20	173	287.987
PEAK20	174	267.987
PEAK20	175	261.987
PEAK20	176	244.987
PEAK20	177	249.987
PEAK20	178	249.987
PEAK20	179	292.987
PEAK20	180	257.987
PEAK20	181	257.987
PEAK20	182	295.987
PEAK20	183	252.987
PEAK20	184	258.987
PEAK20	185	277.987
PEAK20	186	254.987
PEAK20	187	244.987
PEAK20	188	256.987
PEAK20	189	252.987
PEAK20	190	279.987
PEAK20	191	240.987
PEAK20	192	282.987
PEAK20	193	283.987
PEAK20	194	251.987
PEAK20	195	270.987
PEAK20	196	239.987
PEAK20	197	255.987
PEAK20	198	287.987
PEAK20	199	260.987
PEAK20	200	240.987
PEAK20	201	279.987
PEAK20	202	279.987
PEAK20	203	280.987
PEAK20	204	248.987
PEAK20	205	273.987
PEAK20	206	292.987
PEAK20	207	255.987
PEAK20	208	270.987
PEAK20	209	270.987
PEAK20	210	257.987
PEAK20	211	269.987
PEAK20	212	252.987
PEAK20	213	287.987
PEAK20	214	299.987
PEAK20	215	242.987
PEAK20	216	294.987
PEAK20	217	292.987
PEAK20	218	245.987
PEAK20	219	267.987
PEAK20	220	265.987
PEAK20	221	255.987
PEAK20	222	249.987
PEAK20	223	243.987
PEAK20	224	294.987
PEAK20	225	294.987
PEAK20	226	246.987
PEAK20	227	293.987
PEAK20	228	241.987
PEAK20	229	292.987
PEAK20	230	274.987
PEAK20	231	244.987
PEAK20	232	263.987
PEAK20	233	278.987
PEAK20	234	243.987
PEAK20	235	288.987
PEAK20	236	240.987
PEAK20	237	283.987
PEAK20	238	287.987
PEAK20	239	277.987
PEAK20	240	262.987
PEAK20	241	259.987
PEAK20	242	274.987
PEAK20	243	284.987
PEAK20	244	270.987
PEAK20	245	289.987
PEAK20	246	285.987
PEAK20	247	298.987
PEAK20	248	241.987
PEAK20	249	251.987
PEAK20	250	243.987
PEAK20	251	298.987
PEAK20	252	275.987
PEAK20	253	266.987
PEAK20	254	296.987
PEAK20	255	278.987
PEAK20	256	298.987
PEAK20	257	259.987
PEAK20	258	245.987
PEAK20	259	288.987
PEAK20	260	291.987
PEAK20	261	291.987
PEAK20	262	280.987
PEAK20	263	261.987
PEAK20	264	241.987
PEAK20	265	297.987
PEAK20	266	268.987
PEAK20	267	282.987
PEAK20	268	270.987
PEAK20	269	297.987
PEAK20	270	255.987
PEAK20	271	263.987
PEAK20	272	276.987
PEAK20	273	251.987
PEAK20	274	286.987
PEAK20	275	288.987
PEAK20	276	273.987
PEAK20	277	253.987
PEAK20	278	268.987
PEAK20	279	280.987
PEAK20	280	244.987
PEAK20	281	289.987
PEAK20	282	262.987
PEAK20	283	253.987
PEAK20	284	243.987
PEAK20	285	297.987
PEAK20	286	250.987
PEAK20	287	271.987
PEAK20	288	266.987
PEAK20	289	254.987
PEAK20	290	281.987
PEAK20	291	274.987
PEAK20	292	293.987
PEAK20	293	267.987
PEAK20	294	257.987
PEAK20	295	255.987
PEAK20	296	290.987
PEAK20	297	240.987
PEAK20	298	296.987
PEAK20	299	298.987
PEAK20	300	268.987
PEAK20	301	287.987
PEAK20	302	272.987
PEAK20	303	290.987
PEAK20	304	250.987
PEAK20	305	255.987
PEAK20	306	284.987
PEAK20	307	285.987
PEAK20	308	275.987
PEAK20	309	249.987
PEAK20	310	258.987
PEAK20	311	250.987
PEAK20	312	249.987
PEAK20	313	295.987
PEAK20	314	264.987
PEAK20	315	274.987
PEAK20	316	257.987
PEAK20	317	269.987
PEAK20	318	252.987
PEAK20	319	293.987
PEAK20	320	292.987
PEAK20	321	283.987
PEAK20	322	281.987
PEAK20	323	247.987
PEAK20	324	271.987
PEAK20	325	246.987
PEAK20	326	245.987
PEAK20	327	274.987
PEAK20	328	284.987
PEAK20	329	242.987
PEAK20	330	252.987
PEAK20	331	275.987
PEAK20	332	268.987
PEAK20	333	270.987
PEAK20	334	255.987
PEAK20	335	290.987
PEAK20	336	262.987
PEAK20	337	298.987
PEAK20	338	239.987
PEAK20	339	255.987
PEAK20	340	293.987
PEAK20	341	279.987
PEAK20	342	286.987
PEAK20	343	280.987
PEAK20	344	275.987
PEAK20	345	246.987
PEAK20	346	276.987
PEAK20	347	264.987
PEAK20	348	280.987
PEAK20	349	276.987
PEAK20	350	268.987
PEAK20	351	247.987
PEAK20	352	241.987
PEAK20	353	289.987
PEAK20	354	297.987
PEAK20	355	293.987
PEAK20	356	267.987
PEAK20	357	243.987
PEAK20	358	291.987
PEAK20	359	249.987
PEAK20	360	271.987
PEAK20	361	289.987
PEAK20	362	292.987
PEAK20	363	263.987
PEAK20	364	272.987
PEAK20	365	262.987
PEAK20	366	283.987
PEAK20	367	286.987
PEAK20	368	271.987
PEAK20	369	278.987
PEAK20	370	291.987
PEAK20	371	273.987
PEAK20	372	291.987
PEAK20	373	244.987
PEAK20	374	259.987
PEAK20	375	281.987
PEAK20	376	256.987
PEAK20	377	248.987
PEAK20	378	298.987
PEAK20	379	277.987
PEAK20	380	292.987
PEAK20	381	257.987
PEAK20	382	273.987
PEAK20	383	245.987
PEAK20	384	249.987
PEAK20	385	282.987
PEAK20	386	258.987
PEAK20	387	269.987
PEAK20	388	256.987
PEAK20	389	265.987
PEAK20	390	279.987
PEAK20	391	250.987
PEAK20	392	264.987
PEAK20	393	297.987
PEAK20	394	246.987
PEAK20	395	268.987
PEAK20	396	247.987
PEAK20	397	292.987
PEAK20	398	295.987
PEAK20	399	250.987
PEAK20	400	276.987
PEAK20	401	285.987
PEAK20	402	248.987
PEAK20	403	288.987
PEAK20	404	240.987
PEAK20	405	264.987
PEAK20	406	255.987
PEAK20	407	259.987
PEAK20	408	265.987
PEAK20	409	270.987
PEAK20	410	250.987
PEAK20	411	262.987
PEAK20	412	261.987
PEAK20	413	260.987
PEAK20	414	291.987
PEAK20	415	244.987
PEAK20	416	268.987
PEAK20	417	294.987
PEAK20	418	239.987
PEAK20	419	265.987
PEAK20	420	248.987
PEAK20	421	292.987
PEAK20	422	282.987
PEAK20	423	259.987
PEAK20	424	249.987
PEAK20	425	254.987
PEAK20	426	258.987
PEAK20	427	279.987
PEAK20	428	272.987
PEAK20	429	266.987
PEAK20	430	245.987
PEAK20	431	260.987
PEAK20	432	269.987
PEAK20	433	244.987
PEAK20	434	250.987
PEAK20	435	243.987
PEAK20	436	245.987
PEAK20	437	284.987
PEAK20	438	261.987
PEAK20	439	261.987
PEAK20	440	287.987
PEAK20	441	274.987
PEAK20	442	259.987
PEAK20	443	259.987
PEAK20	444	247.987
PEAK20	445	252.987
PEAK20	446	247.987
PEAK20	447	290.987
PEAK20	448	286.987
PEAK20	449	264.987
PEAK20	450	289.987
PEAK20	451	275.987
PEAK20	452	298.987
PEAK20	453	264.987
PEAK20	454	253.987
PEAK20	455	277.987
PEAK20	456	249.987
PEAK20	457	288.987
PEAK20	458	271.987
PEAK20	459	253.987
PEAK20	460	283.987
PEAK20	461	296.987
PEAK20	462	240.987
PEAK20	463	288.987
PEAK20	464	251.987
PEAK20	465	258.987
PEAK20	466	254.987
PEAK20	467	263.987
PEAK20	468	260.987
PEAK20	469	254.987
PEAK20	470	295.987
PEAK20	471	254.987
PEAK20	472	287.987
PEAK20	473	264.987
PEAK20	474	296.987
PEAK20	475	246.987
PEAK20	476	289.987
PEAK20	477	243.987
PEAK20	478	294.987
PEAK20	479	255.987
PEAK20	480	253.987
PEAK20	481	242.987
PEAK20	482	276.987
PEAK20	483	280.987
PEAK20	484	239.987
PEAK20	485	294.987
PEAK20	486	242.987
PEAK20	487	264.987
PEAK20	488	273.987
PEAK20	489	266.987
PEAK20	490	295.987
PEAK20	491	249.987
PEAK20	492	249.987
PEAK20	493	265.987
PEAK20	494	286.987
PEAK20	495	280.987
PEAK20	496	281.987
PEAK20	497	290.987
PEAK20	498	288.987
PEAK20	499	264.987
PEAK20	500	286.987
PEAK20	501	241.987
PEAK20	502	257.987
PEAK20	503	298.987
PEAK20	504	258.987
PEAK20	505	283.987
PEAK20	506	284.987
PEAK20	507	260.987
PEAK20	508	289.987
PEAK20	509	248.987
PEAK20	510	289.987
PEAK20	511	253.987
PEAK20	512	254.987
PEAK20	513	244.987
PEAK20	514	258.987
PEAK20	515	277.987
PEAK20	516	272.987
PEAK20	517	252.987
PEAK20	518	241.987
PEAK20	519	294.987
PEAK20	520	296.987
PEAK20	521	267.987
PEAK20	522	282.987
PEAK20	523	264.987
PEAK20	524	255.987
PEAK20	525	261.987
PEAK20	526	247.987
PEAK20	527	263.987
PEAK20	528	291.987
PEAK20	529	245.987
PEAK20	530	273.987
PEAK20	531	240.987
PEAK20	532	278.987
PEAK20	533	290.987
PEAK20	534	251.987
PEAK20	535	261.987
PEAK20	536	269.987
PEAK20	537	282.987
PEAK20	538	277.987
PEAK20	539	253.987
PEAK20	540	289.987
PEAK20	541	298.987
PEAK20	542	266.987
PEAK20	543	272.987
PEAK20	544	295.987
PEAK20	545	246.987
PEAK20	546	275.987
PEAK20	547	242.987
PEAK20	548	294.987
PEAK20	549	240.987
PEAK20	550	258.987
PEAK20	551	248.987
PEAK20	552	291.987
PEAK20	553	290.987
PEAK20	554	288.987
PEAK20	555	248.987
PEAK20	556	295.987
PEAK20	557	283.987
PEAK20	558	256.987
PEAK20	559	263.987
PEAK20	560	242.987
PEAK20	561	254.987
PEAK20	562	266.987
PEAK20	563	288.987
PEAK20	564	248.987
PEAK20	565	256.987
PEAK20	566	294.987
PEAK20	567	253.987
PEAK20	568	263.987
PEAK20	569	297.987
PEAK20	570	265.987
PEAK20	571	275.987
PEAK20	572	244.987
PEAK20	573	281.987
PEAK20	574	243.987
PEAK20	575	244.987
PEAK20	576	260.987
PEAK20	577	273.987
PEAK20	578	246.987
PEAK20	579	278.987
PEAK20	580	243.987
PEAK20	581	259.987
PEAK20	582	273.987
PEAK20	583	277.987
PEAK20	584	259.987
PEAK20	585	268.987
PEAK20	586	245.987
PEAK20	587	262.987
PEAK20	588	247.987
PEAK20	589	285.987
PEAK20	590	292.987
PEAK20	591	252.987
PEAK20	592	287.987
PEAK20	593	246.987
PEAK20	594	263.987
PEAK20	595	293.987
PEAK20	596	265.987
PEAK20	597	281.987
PEAK20	598	286.987
PEAK20	599	269.987
PEAK20	600	252.987
PEAK20	601	285.987
PEAK20	602	248.987
PEAK20	603	254.987
PEAK20	604	258.987
PEAK20	605	267.987
PEAK20	606	269.987
PEAK20	607	254.987
PEAK20	608	268.987
PEAK20	609	241.987
PEAK20	610	274.987
PEAK20	611	251.987
PEAK20	612	241.987
PEAK20	613	276.987
PEAK20	614	257.987
PEAK20	615	261.987
PEAK20	616	256.987
PEAK20	617	272.987
PEAK20	618	270.987
PEAK20	619	239.987
PEAK20	620	269.987
PEAK20	621	265.987
PEAK20	622	242.987
PEAK20	623	276.987
PEAK20	624	255.987
PEAK20	625	288.987
PEAK20	626	270.987
PEAK20	627	298.987
PEAK20	628	260.987
PEAK20	629	267.987
PEAK20	630	281.987
PEAK20	631	292.987
PEAK20	632	297.987
PEAK20	633	290.987
PEAK20	634	255.987
PEAK20	635	279.987
PEAK20	636	284.987
PEAK20	637	284.987
PEAK20	638	295.987
PEAK20	639	242.987
PEAK20	640	298.987
PEAK20	641	242.987
PEAK20	642	258.987
PEAK20	643	263.987
PEAK20	644	270.987
PEAK20	645	271.987
PEAK20	646	240.987
PEAK20	647	277.987
PEAK20	648	281.987
PEAK20	649	267.987
PEAK20	650	261.987
PEAK20	651	277.987
PEAK20	652	254.987
PEAK20	653	261.987
PEAK20	654	269.987
PEAK20	655	267.987
PEAK20	656	293.987
PEAK20	657	284.987
PEAK20	658	270.987
PEAK20	659	294.987
PEAK20	660	266.987
PEAK20	661	285.987
PEAK20	662	277.987
PEAK20	663	266.987
PEAK20	664	270.987
PEAK20	665	259.987
PEAK20	666	247.987
PEAK20	667	278.987
PEAK20	668	277.987
PEAK20	669	260.987
PEAK20	670	277.987
PEAK20	671	277.987
PEAK20	672	241.987
PEAK20	673	262.987
PEAK20	674	297.987
PEAK20	675	263.987
PEAK20	676	291.987
PEAK20	677	241.987
PEAK20	678	251.987
PEAK20	679	256.987
PEAK20	680	290.987
PEAK20	681	258.987
PEAK20	682	261.987
PEAK20	683	286.987
PEAK20	684	282.987
PEAK20	685	291.987
PEAK20	686	299.987
PEAK20	687	247.987
PEAK20	688	256.987
PEAK20	689	259.987
PEAK20	690	281.987
PEAK20	691	243.987
PEAK20	692	278.987
PEAK20	693	279.987
PEAK20	694	273.987
PEAK20	695	242.987
PEAK20	696	264.987
PEAK20	697	248.987
PEAK20	698	246.987
PEAK20	699	268.987
PEAK20	700	247.987
PEAK20	701	267.987
PEAK20	702	249.987
PEAK20	703	287.987
PEAK20	704	243.987
PEAK20	705	281.987
PEAK20	706	295.987
PEAK20	707	296.987
PEAK20	708	247.987
PEAK20	709	274.987
PEAK20	710	242.987
PEAK20	711	274.987
PEAK20	712	265.987
PEAK20	713	254.987
PEAK20	714	276.987
PEAK20	715	263.987
PEAK20	716	240.987
PEAK20	717	265.987
PEAK20	718	273.987
PEAK20	719	289.987
PEAK20	720	245.987
PEAK20	721	275.987
PEAK20	722	268.987
PEAK20	723	292.987
PEAK20	724	240.987
PEAK20	725	296.987
PEAK20	726	282.987
PEAK20	727	260.987
PEAK20	728	289.987
PEAK20	729	265.987
PEAK20	730	271.987
PEAK20	731	254.987
PEAK20	732	270.987
PEAK20	733	247.987
PEAK20	734	290.987
PEAK20	735	283.987
PEAK20	736	295.987
PEAK20	737	257.987
PEAK20	738	267.987
PEAK20	739	247.987
PEAK20	740	285.987
PEAK20	741	291.987
PEAK20	742	266.987
PEAK20	743	293.987
PEAK20	744	280.987
PEAK20	745	276.987
PEAK20	746	291.987
PEAK20	747	285.987
PEAK20	748	283.987
PEAK20	749	296.987
PEAK20	750	281.987
PEAK20	751	283.987
PEAK20	752	287.987
PEAK20	753	250.987
PEAK20	754	256.987
PEAK20	755	293.987
PEAK20	756	241.987
PEAK20	757	275.987
PEAK20	758	277.987
PEAK20	759	271.987
PEAK20	760	287.987
PEAK20	761	273.987
PEAK20	762	280.987
PEAK20	763	251.987
PEAK20	764	251.987
PEAK20	765	239.987
PEAK20	766	240.987
PEAK20	767	263.987
PEAK20	768	279.987
PEAK20	769	286.987
PEAK20	770	272.987
PEAK20	771	260.987
PEAK20	772	283.987
PEAK20	773	257.987
PEAK20	774	293.987
PEAK20	775	276.987
PEAK20	776	272.987
PEAK20	777	268.987
PEAK20	778	278.987
PEAK20	779	279.987
PEAK20	780	253.987
PEAK20	781	287.987
PEAK20	782	253.987
PEAK20	783	272.987
PEAK20	784	275.987
PEAK20	785	256.987
PEAK20	786	245.987
PEAK20	787	281.987
PEAK20	788	298.987
PEAK20	789	269.987
PEAK20	790	296.987
PEAK20	791	296.987
PEAK20	792	284.987
PEAK20	793	281.987
PEAK20	794	275.987
PEAK20	795	299.987
PEAK20	796	299.987
PEAK20	797	286.987
PEAK20	798	279.987
PEAK20	799	271.987
PEAK20	800	278.987
PEAK20	801	294.987
PEAK20	802	283.987
PEAK20	803	275.987
PEAK20	804	253.987
PEAK20	805	265.987
PEAK20	806	286.987
PEAK20	807	260.987
PEAK20	808	241.987
PEAK20	809	256.987
PEAK20	810	252.987
PEAK20	811	270.987
PEAK20	812	263.987
PEAK20	813	282.987
PEAK20	814	246.987
PEAK20	815	297.987
PEAK20	816	254.987
PEAK20	817	276.987
PEAK20	818	276.987
PEAK20	819	295.987
PEAK20	820	298.987
PEAK20	821	284.987
PEAK20	822	296.987
PEAK20	823	267.987
PEAK20	824	286.987
PEAK20	825	281.987
PEAK20	826	292.987
PEAK20	827	252.987
PEAK20	828	252.987
PEAK20	829	281.987
PEAK20	830	285.987
PEAK20	831	285.987
PEAK20	832	275.987
PEAK20	833	274.987
PEAK20	834	297.987
PEAK20	835	296.987
PEAK20	836	298.987
PEAK20	837	290.987
PEAK20	838	248.987
PEAK20	839	287.987
PEAK20	840	291.987
PEAK20	841	282.987
PEAK20	842	288.987
PEAK20	843	297.987
PEAK20	844	251.987
PEAK20	845	244.987
PEAK20	846	291.987
PEAK20	847	247.987
PEAK20	848	241.987
PEAK20	849	289.987
PEAK20	850	259.987
PEAK20	851	244.987
PEAK20	852	279.987
PEAK20	853	293.987
PEAK20	854	247.987
PEAK20	855	250.987
PEAK20	856	296.987
PEAK20	857	245.987
PEAK20	858	281.987
PEAK20	859	241.987
PEAK20	860	275.987
PEAK20	861	272.987
PEAK20	862	262.987
PEAK20	863	284.987
PEAK20	864	271.987
PEAK20	865	282.987
PEAK20	866	292.987
PEAK20	867	297.987
PEAK20	868	266.987
PEAK20	869	290.987
PEAK20	870	290.987
PEAK20	871	286.987
PEAK20	872	283.987
PEAK20	873	263.987
PEAK20	874	283.987
PEAK20	875	242.987
PEAK20	876	264.987
PEAK20	877	283.987
PEAK20	878	285.987
PEAK20	879	272.987
PEAK20	880	265.987
PEAK20	881	261.987
PEAK20	882	261.987
PEAK20	883	280.987
PEAK20	884	257.987
PEAK20	885	249.987
PEAK20	886	260.987
PEAK20	887	296.987
PEAK20	888	271.987
PEAK20	889	244.987
PEAK20	890	287.987
PEAK20	891	257.987
PEAK20	892	271.987
PEAK20	893	272.987
PEAK20	894	262.987
PEAK20	895	248.987
PEAK20	896	244.987
PEAK20	897	253.987
PEAK20	898	255.987
PEAK20	899	261.987
PEAK20	900	288.987
PEAK20	901	245.987
PEAK20	902	274.987
PEAK20	903	285.987
PEAK20	904	284.987
PEAK20	905	279.987
PEAK20	906	283.987
PEAK20	907	292.987
PEAK20	908	286.987
PEAK20	909	295.987
PEAK20	910	251.987
PEAK20	911	257.987
PEAK20	912	253.987
PEAK20	913	259.987
PEAK20	914	285.987
PEAK20	915	266.987
PEAK20	916	266.987
PEAK20	917	248.987
PEAK20	918	270.987
PEAK20	919	294.987
PEAK20	920	282.987
PEAK20	921	245.987
PEAK20	922	284.987
PEAK20	923	253.987
PEAK20	924	278.987
PEAK20	925	264.987
PEAK20	926	256.987
PEAK20	927	291.987
PEAK20	928	295.987
PEAK20	929	256.987
PEAK20	930	269.987
PEAK20	931	262.987
PEAK20	932	241.987
PEAK20	933	264.987
PEAK20	934	295.987
PEAK20	935	272.987
PEAK20	936	240.987
PEAK20	937	262.987
PEAK20	938	267.987
PEAK20	939	242.987
PEAK20	940	279.987
PEAK20	941	268.987
PEAK20	942	297.987
PEAK20	943	271.987
PEAK20	944	276.987
PEAK20	945	258.987
PEAK20	946	269.987
PEAK20	947	240.987
PEAK20	948	251.987
PEAK20	949	288.987
PEAK20	950	250.987
PEAK20	951	246.987
PEAK20	952	284.987
PEAK20	953	263.987
PEAK20	954	242.987
PEAK20	955	272.987
PEAK20	956	254.987
PEAK20	957	262.987
PEAK20	958	256.987
PEAK20	959	275.987
PEAK20	960	253.987
PEAK20	961	299.987
PEAK20	962	260.987
PEAK20	963	262.987
PEAK20	964	282.987
PEAK20	965	240.987
PEAK20	966	289.987
PEAK20	967	279.987
PEAK20	968	293.987
PEAK20	969	257.987
PEAK20	970	256.987
PEAK20	971	276.987
PEAK20	972	248.987
PEAK20	973	249.987
PEAK20	974	243.987
PEAK20	975	285.987
PEAK20	976	280.987
PEAK20	977	278.987
PEAK20	978	239.987
PEAK20	979	247.987
PEAK20	980	294.987
PEAK20	981	268.987
PEAK20	982	297.987
PEAK20	983	298.987
PEAK20	984	262.987
PEAK20	985	270.987
PEAK20	986	278.987
PEAK20	987	262.987
PEAK20	988	265.987
PEAK20	989	269.987
PEAK20	990	260.987
PEAK20	991	289.987
PEAK20	992	250.987
PEAK20	993	255.987
PEAK20	994	252.987
PEAK20	995	244.987
PEAK20	996	288.987
PEAK20	997	276.987
PEAK20	998	250.987
PEAK20	999	246.987
PEAK20	1000	262.987
PEAK25	0	269.974
PEAK25	1	291.974
PEAK25	2	256.974
PEAK25	3	280.974
PEAK25	4	299.974
PEAK25	5	289.974
PEAK25	6	292.974
PEAK25	7	271.974
PEAK25	8	261.974
PEAK25	9	270.974
PEAK25	10	252.974
PEAK25	11	246.974
PEAK25	12	288.974
PEAK25	13	241.974
PEAK25	14	288.974
PEAK25	15	279.974
PEAK25	16	296.974
PEAK25	17	252.974
PEAK25	18	269.974
PEAK25	19	254.974
PEAK25	20	251.974
PEAK25	21	290.974
PEAK25	22	268.974
PEAK25	23	287.974
PEAK25	24	243.974
PEAK25	25	273.974
PEAK25	26	241.974
PEAK25	27	271.974
PEAK25	28	271.974
PEAK25	29	250.974
PEAK25	30	267.974
PEAK25	31	278.974
PEAK25	32	277.974
PEAK25	33	282.974
PEAK25	34	299.974
PEAK25	35	286.974
PEAK25	36	290.974
PEAK25	37	258.974
PEAK25	38	294.974
PEAK25	39	293.974
PEAK25	40	299.974
PEAK25	41	258.974
PEAK25	42	261.974
PEAK25	43	265.974
PEAK25	44	252.974
PEAK25	45	269.974
PEAK25	46	245.974
PEAK25	47	276.974
PEAK25	48	244.974
PEAK25	49	269.974
PEAK25	50	257.974
PEAK25	51	258.974
PEAK25	52	284.974
PEAK25	53	274.974
PEAK25	54	278.974
PEAK25	55	293.974
PEAK25	56	246.974
PEAK25	57	275.974
PEAK25	58	289.974
PEAK25	59	264.974
PEAK25	60	290.974
PEAK25	61	253.974
PEAK25	62	251.974
PEAK25	63	251.974
PEAK25	64	251.974
PEAK25	65	243.974
PEAK25	66	249.974
PEAK25	67	240.974
PEAK25	68	263.974
PEAK25	69	292.974
PEAK25	70	273.974
PEAK25	71	267.974
PEAK25	72	294.974
PEAK25	73	296.974
PEAK25	74	286.974
PEAK25	75	265.974
PEAK25	76	280.974
PEAK25	77	287.974
PEAK25	78	264.974
PEAK25	79	282.974
PEAK25	80	285.974
PEAK25	81	264.974
PEAK25	82	293.974
PEAK25	83	251.974
PEAK25	84	288.974
PEAK25	85	272.974
PEAK25	86	266.974
PEAK25	87	296.974
PEAK25	88	267.974
PEAK25	89	250.974
PEAK25	90	257.974
PEAK25	91	254.974
PEAK25	92	250.974
PEAK25	93	250.974
PEAK25	94	258.974
PEAK25	95	272.974
PEAK25	96	249.974
PEAK25	97	278.974
PEAK25	98	244.974
PEAK25	99	259.974
PEAK25	100	281.974
PEAK25	101	239.974
PEAK25	102	255.974
PEAK25	103	267.974
PEAK25	104	294.974
PEAK25	105	245.974
PEAK25	106	242.974
PEAK25	107	266.974
PEAK25	108	273.974
PEAK25	109	297.974
PEAK25	110	282.974
PEAK25	111	253.974
PEAK25	112	291.974
PEAK25	113	248.974
PEAK25	114	246.974
PEAK25	115	281.974
PEAK25	116	280.974
PEAK25	117	283.974
PEAK25	118	275.974
PEAK25	119	299.974
PEAK25	120	278.974
PEAK25	121	256.974
PEAK25	122	280.974
PEAK25	123	278.974
PEAK25	124	268.974
PEAK25	125	243.974
PEAK25	126	248.974
PEAK25	127	271.974
PEAK25	128	259.974
PEAK25	129	263.974
PEAK25	130	259.974
PEAK25	131	261.974
PEAK25	132	265.974
PEAK25	133	276.974
PEAK25	134	297.974
PEAK25	135	266.974
PEAK25	136	298.974
PEAK25	137	249.974
PEAK25	138	273.974
PEAK25	139	268.974
PEAK25	140	245.974
PEAK25	141	245.974
PEAK25	142	285.974
PEAK25	143	247.974
PEAK25	144	260.974
PEAK25	145	257.974
PEAK25	146	274.974
PEAK25	147	274.974
PEAK25	148	294.974
PEAK25	149	295.974
PEAK25	150	252.974
PEAK25	151	273.974
PEAK25	152	260.974
PEAK25	153	285.974
PEAK25	154	242.974
PEAK25	155	290.974
PEAK25	156	239.974
PEAK25	157	243.974
PEAK25	158	284.974
PEAK25	159	280.974
PEAK25	160	295.974
PEAK25	161	278.974
PEAK25	162	243.974
PEAK25	163	260.974
PEAK25	164	274.974
PEAK25	165	274.974
PEAK25	166	246.974
PEAK25	167	266.974
PEAK25	168	293.974
PEAK25	169	297.974
PEAK25	170	277.974
PEAK25	171	272.974
PEAK25	172	286.974
PEAK25	173	287.974
PEAK25	174	267.974
PEAK25	175	261.974
PEAK25	176	244.974
PEAK25	177	249.974
PEAK25	178	249.974
PEAK25	179	292.974
PEAK25	180	257.974
PEAK25	181	257.974
PEAK25	182	295.974
PEAK25	183	252.974
PEAK25	184	258.974
PEAK25	185	277.974
PEAK25	186	254.974
PEAK25	187	244.974
PEAK25	188	256.974
PEAK25	189	252.974
PEAK25	190	279.974
PEAK25	191	240.974
PEAK25	192	282.974
PEAK25	193	283.974
PEAK25	194	251.974
PEAK25	195	270.974
PEAK25	196	239.974
PEAK25	197	255.974
PEAK25	198	287.974
PEAK25	199	260.974
PEAK25	200	240.974
PEAK25	201	279.974
PEAK25	202	279.974
PEAK25	203	280.974
PEAK25	204	248.974
PEAK25	205	273.974
PEAK25	206	292.974
PEAK25	207	255.974
PEAK25	208	270.974
PEAK25	209	270.974
PEAK25	210	257.974
PEAK25	211	269.974
PEAK25	212	252.974
PEAK25	213	287.974
PEAK25	214	299.974
PEAK25	215	242.974
PEAK25	216	294.974
PEAK25	217	292.974
PEAK25	218	245.974
PEAK25	219	267.974
PEAK25	220	265.974
PEAK25	221	255.974
PEAK25	222	249.974
PEAK25	223	243.974
PEAK25	224	294.974
PEAK25	225	294.974
PEAK25	226	246.974
PEAK25	227	293.974
PEAK25	228	241.974
PEAK25	229	292.974
PEAK25	230	274.974
PEAK25	231	244.974
PEAK25	232	263.974
PEAK25	233	278.974
PEAK25	234	243.974
PEAK25	235	288.974
PEAK25	236	240.974
PEAK25	237	283.974
PEAK25	238	287.974
PEAK25	239	277.974
PEAK25	240	262.974
PEAK25	241	259.974
PEAK25	242	274.974
PEAK25	243	284.974
PEAK25	244	270.974
PEAK25	245	289.974
PEAK25	246	285.974
PEAK25	247	298.974
PEAK25	248	241.974
PEAK25	249	251.974
PEAK25	250	243.974
PEAK25	251	298.974
PEAK25	252	275.974
PEAK25	253	266.974
PEAK25	254	296.974
PEAK25	255	278.974
PEAK25	256	298.974
PEAK25	257	259.974
PEAK25	258	245.974
PEAK25	259	288.974
PEAK25	260	291.974
PEAK25	261	291.974
PEAK25	262	280.974
PEAK25	263	261.974
PEAK25	264	241.974
PEAK25	265	297.974
PEAK25	266	268.974
PEAK25	267	282.974
PEAK25	268	270.974
PEAK25	269	297.974
PEAK25	270	255.974
PEAK25	271	263.974
PEAK25	272	276.974
PEAK25	273	251.974
PEAK25	274	286.974
PEAK25	275	288.974
PEAK25	276	273.974
PEAK25	277	253.974
PEAK25	278	268.974
PEAK25	279	280.974
PEAK25	280	244.974
PEAK25	281	289.974
PEAK25	282	262.974
PEAK25	283	253.974
PEAK25	284	243.974
PEAK25	285	297.974
PEAK25	286	250.974
PEAK25	287	271.974
PEAK25	288	266.974
PEAK25	289	254.974
PEAK25	290	281.974
PEAK25	291	274.974
PEAK25	292	293.974
PEAK25	293	267.974
PEAK25	294	257.974
PEAK25	295	255.974
PEAK25	296	290.974
PEAK25	297	240.974
PEAK25	298	296.974
PEAK25	299	298.974
PEAK25	300	268.974
PEAK25	301	287.974
PEAK25	302	272.974
PEAK25	303	290.974
PEAK25	304	250.974
PEAK25	305	255.974
PEAK25	306	284.974
PEAK25	307	285.974
PEAK25	308	275.974
PEAK25	309	249.974
PEAK25	310	258.974
PEAK25	311	250.974
PEAK25	312	249.974
PEAK25	313	295.974
PEAK25	314	264.974
PEAK25	315	274.974
PEAK25	316	257.974
PEAK25	317	269.974
PEAK25	318	252.974
PEAK25	319	293.974
PEAK25	320	292.974
PEAK25	321	283.974
PEAK25	322	281.974
PEAK25	323	247.974
PEAK25	324	271.974
PEAK25	325	246.974
PEAK25	326	245.974
PEAK25	327	274.974
PEAK25	328	284.974
PEAK25	329	242.974
PEAK25	330	252.974
PEAK25	331	275.974
PEAK25	332	268.974
PEAK25	333	270.974
PEAK25	334	255.974
PEAK25	335	290.974
PEAK25	336	262.974
PEAK25	337	298.974
PEAK25	338	239.974
PEAK25	339	255.974
PEAK25	340	293.974
PEAK25	341	279.974
PEAK25	342	286.974
PEAK25	343	280.974
PEAK25	344	275.974
PEAK25	345	246.974
PEAK25	346	276.974
PEAK25	347	264.974
PEAK25	348	280.974
PEAK25	349	276.974
PEAK25	350	268.974
PEAK25	351	247.974
PEAK25	352	241.974
PEAK25	353	289.974
PEAK25	354	297.974
PEAK25	355	293.974
PEAK25	356	267.974
PEAK25	357	243.974
PEAK25	358	291.974
PEAK25	359	249.974
PEAK25	360	271.974
PEAK25	361	289.974
PEAK25	362	292.974
PEAK25	363	263.974
PEAK25	364	272.974
PEAK25	365	262.974
PEAK25	366	283.974
PEAK25	367	286.974
PEAK25	368	271.974
PEAK25	369	278.974
PEAK25	370	291.974
PEAK25	371	273.974
PEAK25	372	291.974
PEAK25	373	244.974
PEAK25	374	259.974
PEAK25	375	281.974
PEAK25	376	256.974
PEAK25	377	248.974
PEAK25	378	298.974
PEAK25	379	277.974
PEAK25	380	292.974
PEAK25	381	257.974
PEAK25	382	273.974
PEAK25	383	245.974
PEAK25	384	249.974
PEAK25	385	282.974
PEAK25	386	258.974
PEAK25	387	269.974
PEAK25	388	256.974
PEAK25	389	265.974
PEAK25	390	279.974
PEAK25	391	250.974
PEAK25	392	264.974
PEAK25	393	297.974
PEAK25	394	246.974
PEAK25	395	268.974
PEAK25	396	247.974
PEAK25	397	292.974
PEAK25	398	295.974
PEAK25	399	250.974
PEAK25	400	276.974
PEAK25	401	285.974
PEAK25	402	248.974
PEAK25	403	288.974
PEAK25	404	240.974
PEAK25	405	264.974
PEAK25	406	255.974
PEAK25	407	259.974
PEAK25	408	265.974
PEAK25	409	270.974
PEAK25	410	250.974
PEAK25	411	262.974
PEAK25	412	261.974
PEAK25	413	260.974
PEAK25	414	291.974
PEAK25	415	244.974
PEAK25	416	268.974
PEAK25	417	294.974
PEAK25	418	239.974
PEAK25	419	265.974
PEAK25	420	248.974
PEAK25	421	292.974
PEAK25	422	282.974
PEAK25	423	259.974
PEAK25	424	249.974
PEAK25	425	254.974
PEAK25	426	258.974
PEAK25	427	279.974
PEAK25	428	272.974
PEAK25	429	266.974
PEAK25	430	245.974
PEAK25	431	260.974
PEAK25	432	269.974
PEAK25	433	244.974
PEAK25	434	250.974
PEAK25	435	243.974
PEAK25	436	245.974
PEAK25	437	284.974
PEAK25	438	261.974
PEAK25	439	261.974
PEAK25	440	287.974
PEAK25	441	274.974
PEAK25	442	259.974
PEAK25	443	259.974
PEAK25	444	247.974
PEAK25	445	252.974
PEAK25	446	247.974
PEAK25	447	290.974
PEAK25	448	286.974
PEAK25	449	264.974
PEAK25	450	289.974
PEAK25	451	275.974
PEAK25	452	298.974
PEAK25	453	264.974
PEAK25	454	253.974
PEAK25	455	277.974
PEAK25	456	249.974
PEAK25	457	288.974
PEAK25	458	271.974
PEAK25	459	253.974
PEAK25	460	283.974
PEAK25	461	296.974
PEAK25	462	240.974
PEAK25	463	288.974
PEAK25	464	251.974
PEAK25	465	258.974
PEAK25	466	254.974
PEAK25	467	263.974
PEAK25	468	260.974
PEAK25	469	254.974
PEAK25	470	295.974
PEAK25	471	254.974
PEAK25	472	287.974
PEAK25	473	264.974
PEAK25	474	296.974
PEAK25	475	246.974
PEAK25	476	289.974
PEAK25	477	243.974
PEAK25	478	294.974
PEAK25	479	255.974
PEAK25	480	253.974
PEAK25	481	242.974
PEAK25	482	276.974
PEAK25	483	280.974
PEAK25	484	239.974
PEAK25	485	294.974
PEAK25	486	242.974
PEAK25	487	264.974
PEAK25	488	273.974
PEAK25	489	266.974
PEAK25	490	295.974
PEAK25	491	249.974
PEAK25	492	249.974
PEAK25	493	265.974
PEAK25	494	286.974
PEAK25	495	280.974
PEAK25	496	281.974
PEAK25	497	290.974
PEAK25	498	288.974
PEAK25	499	264.974
PEAK25	500	286.974
PEAK25	501	241.974
PEAK25	502	257.974
PEAK25	503	298.974
PEAK25	504	258.974
PEAK25	505	283.974
PEAK25	506	284.974
PEAK25	507	260.974
PEAK25	508	289.974
PEAK25	509	248.974
PEAK25	510	289.974
PEAK25	511	253.974
PEAK25	512	254.974
PEAK25	513	244.974
PEAK25	514	258.974
PEAK25	515	277.974
PEAK25	516	272.974
PEAK25	517	252.974
PEAK25	518	241.974
PEAK25	519	294.974
PEAK25	520	296.974
PEAK25	521	267.974
PEAK25	522	282.974
PEAK25	523	264.974
PEAK25	524	255.974
PEAK25	525	261.974
PEAK25	526	247.974
PEAK25	527	263.974
PEAK25	528	291.974
PEAK25	529	245.974
PEAK25	530	273.974
PEAK25	531	240.974
PEAK25	532	278.974
PEAK25	533	290.974
PEAK25	534	251.974
PEAK25	535	261.974
PEAK25	536	269.974
PEAK25	537	282.974
PEAK25	538	277.974
PEAK25	539	253.974
PEAK25	540	289.974
PEAK25	541	298.974
PEAK25	542	266.974
PEAK25	543	272.974
PEAK25	544	295.974
PEAK25	545	246.974
PEAK25	546	275.974
PEAK25	547	242.974
PEAK25	548	294.974
PEAK25	549	240.974
PEAK25	550	258.974
PEAK25	551	248.974
PEAK25	552	291.974
PEAK25	553	290.974
PEAK25	554	288.974
PEAK25	555	248.974
PEAK25	556	295.974
PEAK25	557	283.974
PEAK25	558	256.974
PEAK25	559	263.974
PEAK25	560	242.974
PEAK25	561	254.974
PEAK25	562	266.974
PEAK25	563	288.974
PEAK25	564	248.974
PEAK25	565	256.974
PEAK25	566	294.974
PEAK25	567	253.974
PEAK25	568	263.974
PEAK25	569	297.974
PEAK25	570	265.974
PEAK25	571	275.974
PEAK25	572	244.974
PEAK25	573	281.974
PEAK25	574	243.974
PEAK25	575	244.974
PEAK25	576	260.974
PEAK25	577	273.974
PEAK25	578	246.974
PEAK25	579	278.974
PEAK25	580	243.974
PEAK25	581	259.974
PEAK25	582	273.974
PEAK25	583	277.974
PEAK25	584	259.974
PEAK25	585	268.974
PEAK25	586	245.974
PEAK25	587	262.974
PEAK25	588	247.974
PEAK25	589	285.974
PEAK25	590	292.974
PEAK25	591	252.974
PEAK25	592	287.974
PEAK25	593	246.974
PEAK25	594	263.974
PEAK25	595	293.974
PEAK25	596	265.974
PEAK25	597	281.974
PEAK25	598	286.974
PEAK25	599	269.974
PEAK25	600	252.974
PEAK25	601	285.974
PEAK25	602	248.974
PEAK25	603	254.974
PEAK25	604	258.974
PEAK25	605	267.974
PEAK25	606	269.974
PEAK25	607	254.974
PEAK25	608	268.974
PEAK25	609	241.974
PEAK25	610	274.974
PEAK25	611	251.974
PEAK25	612	241.974
PEAK25	613	276.974
PEAK25	614	257.974
PEAK25	615	261.974
PEAK25	616	256.974
PEAK25	617	272.974
PEAK25	618	270.974
PEAK25	619	239.974
PEAK25	620	269.974
PEAK25	621	265.974
PEAK25	622	242.974
PEAK25	623	276.974
PEAK25	624	255.974
PEAK25	625	288.974
PEAK25	626	270.974
PEAK25	627	298.974
PEAK25	628	260.974
PEAK25	629	267.974
PEAK25	630	281.974
PEAK25	631	292.974
PEAK25	632	297.974
PEAK25	633	290.974
PEAK25	634	255.974
PEAK25	635	279.974
PEAK25	636	284.974
PEAK25	637	284.974
PEAK25	638	295.974
PEAK25	639	242.974
PEAK25	640	298.974
PEAK25	641	242.974
PEAK25	642	258.974
PEAK25	643	263.974
PEAK25	644	270.974
PEAK25	645	271.974
PEAK25	646	240.974
PEAK25	647	277.974
PEAK25	648	281.974
PEAK25	649	267.974
PEAK25	650	261.974
PEAK25	651	277.974
PEAK25	652	254.974
PEAK25	653	261.974
PEAK25	654	269.974
PEAK25	655	267.974
PEAK25	656	293.974
PEAK25	657	284.974
PEAK25	658	270.974
PEAK25	659	294.974
PEAK25	660	266.974
PEAK25	661	285.974
PEAK25	662	277.974
PEAK25	663	266.974
PEAK25	664	270.974
PEAK25	665	259.974
PEAK25	666	247.974
PEAK25	667	278.974
PEAK25	668	277.974
PEAK25	669	260.974
PEAK25	670	277.974
PEAK25	671	277.974
PEAK25	672	241.974
PEAK25	673	262.974
PEAK25	674	297.974
PEAK25	675	263.974
PEAK25	676	291.974
PEAK25	677	241.974
PEAK25	678	251.974
PEAK25	679	256.974
PEAK25	680	290.974
PEAK25	681	258.974
PEAK25	682	261.974
PEAK25	683	286.974
PEAK25	684	282.974
PEAK25	685	291.974
PEAK25	686	299.974
PEAK25	687	247.974
PEAK25	688	256.974
PEAK25	689	259.974
PEAK25	690	281.974
PEAK25	691	243.974
PEAK25	692	278.974
PEAK25	693	279.974
PEAK25	694	273.974
PEAK25	695	242.974
PEAK25	696	264.974
PEAK25	697	248.974
PEAK25	698	246.974
PEAK25	699	268.974
PEAK25	700	247.974
PEAK25	701	267.974
PEAK25	702	249.974
PEAK25	703	287.974
PEAK25	704	243.974
PEAK25	705	281.974
PEAK25	706	295.974
PEAK25	707	296.974
PEAK25	708	247.974
PEAK25	709	274.974
PEAK25	710	242.974
PEAK25	711	274.974
PEAK25	712	265.974
PEAK25	713	254.974
PEAK25	714	276.974
PEAK25	715	263.974
PEAK25	716	240.974
PEAK25	717	265.974
PEAK25	718	273.974
PEAK25	719	289.974
PEAK25	720	245.974
PEAK25	721	275.974
PEAK25	722	268.974
PEAK25	723	292.974
PEAK25	724	240.974
PEAK25	725	296.974
PEAK25	726	282.974
PEAK25	727	260.974
PEAK25	728	289.974
PEAK25	729	265.974
PEAK25	730	271.974
PEAK25	731	254.974
PEAK25	732	270.974
PEAK25	733	247.974
PEAK25	734	290.974
PEAK25	735	283.974
PEAK25	736	295.974
PEAK25	737	257.974
PEAK25	738	267.974
PEAK25	739	247.974
PEAK25	740	285.974
PEAK25	741	291.974
PEAK25	742	266.974
PEAK25	743	293.974
PEAK25	744	280.974
PEAK25	745	276.974
PEAK25	746	291.974
PEAK25	747	285.974
PEAK25	748	283.974
PEAK25	749	296.974
PEAK25	750	281.974
PEAK25	751	283.974
PEAK25	752	287.974
PEAK25	753	250.974
PEAK25	754	256.974
PEAK25	755	293.974
PEAK25	756	241.974
PEAK25	757	275.974
PEAK25	758	277.974
PEAK25	759	271.974
PEAK25	760	287.974
PEAK25	761	273.974
PEAK25	762	280.974
PEAK25	763	251.974
PEAK25	764	251.974
PEAK25	765	239.974
PEAK25	766	240.974
PEAK25	767	263.974
PEAK25	768	279.974
PEAK25	769	286.974
PEAK25	770	272.974
PEAK25	771	260.974
PEAK25	772	283.974
PEAK25	773	257.974
PEAK25	774	293.974
PEAK25	775	276.974
PEAK25	776	272.974
PEAK25	777	268.974
PEAK25	778	278.974
PEAK25	779	279.974
PEAK25	780	253.974
PEAK25	781	287.974
PEAK25	782	253.974
PEAK25	783	272.974
PEAK25	784	275.974
PEAK25	785	256.974
PEAK25	786	245.974
PEAK25	787	281.974
PEAK25	788	298.974
PEAK25	789	269.974
PEAK25	790	296.974
PEAK25	791	296.974
PEAK25	792	284.974
PEAK25	793	281.974
PEAK25	794	275.974
PEAK25	795	299.974
PEAK25	796	299.974
PEAK25	797	286.974
PEAK25	798	279.974
PEAK25	799	271.974
PEAK25	800	278.974
PEAK25	801	294.974
PEAK25	802	283.974
PEAK25	803	275.974
PEAK25	804	253.974
PEAK25	805	265.974
PEAK25	806	286.974
PEAK25	807	260.974
PEAK25	808	241.974
PEAK25	809	256.974
PEAK25	810	252.974
PEAK25	811	270.974
PEAK25	812	263.974
PEAK25	813	282.974
PEAK25	814	246.974
PEAK25	815	297.974
PEAK25	816	254.974
PEAK25	817	276.974
PEAK25	818	276.974
PEAK25	819	295.974
PEAK25	820	298.974
PEAK25	821	284.974
PEAK25	822	296.974
PEAK25	823	267.974
PEAK25	824	286.974
PEAK25	825	281.974
PEAK25	826	292.974
PEAK25	827	252.974
PEAK25	828	252.974
PEAK25	829	281.974
PEAK25	830	285.974
PEAK25	831	285.974
PEAK25	832	275.974
PEAK25	833	274.974
PEAK25	834	297.974
PEAK25	835	296.974
PEAK25	836	298.974
PEAK25	837	290.974
PEAK25	838	248.974
PEAK25	839	287.974
PEAK25	840	291.974
PEAK25	841	282.974
PEAK25	842	288.974
PEAK25	843	297.974
PEAK25	844	251.974
PEAK25	845	244.974
PEAK25	846	291.974
PEAK25	847	247.974
PEAK25	848	241.974
PEAK25	849	289.974
PEAK25	850	259.974
PEAK25	851	244.974
PEAK25	852	279.974
PEAK25	853	293.974
PEAK25	854	247.974
PEAK25	855	250.974
PEAK25	856	296.974
PEAK25	857	245.974
PEAK25	858	281.974
PEAK25	859	241.974
PEAK25	860	275.974
PEAK25	861	272.974
PEAK25	862	262.974
PEAK25	863	284.974
PEAK25	864	271.974
PEAK25	865	282.974
PEAK25	866	292.974
PEAK25	867	297.974
PEAK25	868	266.974
PEAK25	869	290.974
PEAK25	870	290.974
PEAK25	871	286.974
PEAK25	872	283.974
PEAK25	873	263.974
PEAK25	874	283.974
PEAK25	875	242.974
PEAK25	876	264.974
PEAK25	877	283.974
PEAK25	878	285.974
PEAK25	879	272.974
PEAK25	880	265.974
PEAK25	881	261.974
PEAK25	882	261.974
PEAK25	883	280.974
PEAK25	884	257.974
PEAK25	885	249.974
PEAK25	886	260.974
PEAK25	887	296.974
PEAK25	888	271.974
PEAK25	889	244.974
PEAK25	890	287.974
PEAK25	891	257.974
PEAK25	892	271.974
PEAK25	893	272.974
PEAK25	894	262.974
PEAK25	895	248.974
PEAK25	896	244.974
PEAK25	897	253.974
PEAK25	898	255.974
PEAK25	899	261.974
PEAK25	900	288.974
PEAK25	901	245.974
PEAK25	902	274.974
PEAK25	903	285.974
PEAK25	904	284.974
PEAK25	905	279.974
PEAK25	906	283.974
PEAK25	907	292.974
PEAK25	908	286.974
PEAK25	909	295.974
PEAK25	910	251.974
PEAK25	911	257.974
PEAK25	912	253.974
PEAK25	913	259.974
PEAK25	914	285.974
PEAK25	915	266.974
PEAK25	916	266.974
PEAK25	917	248.974
PEAK25	918	270.974
PEAK25	919	294.974
PEAK25	920	282.974
PEAK25	921	245.974
PEAK25	922	284.974
PEAK25	923	253.974
PEAK25	924	278.974
PEAK25	925	264.974
PEAK25	926	256.974
PEAK25	927	291.974
PEAK25	928	295.974
PEAK25	929	256.974
PEAK25	930	269.974
PEAK25	931	262.974
PEAK25	932	241.974
PEAK25	933	264.974
PEAK25	934	295.974
PEAK25	935	272.974
PEAK25	936	240.974
PEAK25	937	262.974
PEAK25	938	267.974
PEAK25	939	242.974
PEAK25	940	279.974
PEAK25	941	268.974
PEAK25	942	297.974
PEAK25	943	271.974
PEAK25	944	276.974
PEAK25	945	258.974
PEAK25	946	269.974
PEAK25	947	240.974
PEAK25	948	251.974
PEAK25	949	288.974
PEAK25	950	250.974
PEAK25	951	246.974
PEAK25	952	284.974
PEAK25	953	263.974
PEAK25	954	242.974
PEAK25	955	272.974
PEAK25	956	254.974
PEAK25	957	262.974
PEAK25	958	256.974
PEAK25	959	275.974
PEAK25	960	253.974
PEAK25	961	299.974
PEAK25	962	260.974
PEAK25	963	262.974
PEAK25	964	282.974
PEAK25	965	240.974
PEAK25	966	289.974
PEAK25	967	279.974
PEAK25	968	293.974
PEAK25	969	257.974
PEAK25	970	256.974
PEAK25	971	276.974
PEAK25	972	248.974
PEAK25	973	249.974
PEAK25	974	243.974
PEAK25	975	285.974
PEAK25	976	280.974
PEAK25	977	278.974
PEAK25	978	239.974
PEAK25	979	247.974
PEAK25	980	294.974
PEAK25	981	268.974
PEAK25	982	297.974
PEAK25	983	298.974
PEAK25	984	262.974
PEAK25	985	270.974
PEAK25	986	278.974
PEAK25	987	262.974
PEAK25	988	265.974
PEAK25	989	269.974
PEAK25	990	260.974
PEAK25	991	289.974
PEAK25	992	250.974
PEAK25	993	255.974
PEAK25	994	252.974
PEAK25	995	244.974
PEAK25	996	288.974
[truncated: 1,005 more rows]

## Sheet: Fig.2 Carbon emissions
Scenario	Case	Period	Power	Industry	Building	Transport	Total		Unit: GtCO2
NDC	0	2010	3.37012	3.52396	0.46894	0.657077	8.0201
NDC	0	2015	3.58841	4.00737	0.694646	0.850173	9.1406
NDC	0	2020	4.11501	3.97621	0.814437	1.04588	9.95154
NDC	0	2025	4.29392	3.83014	0.88355	1.24033	10.248
NDC	0	2030	4.40494	3.61227	0.95159	1.4322	10.401
NDC	0	2035	4.04243	3.19332	0.953156	1.48426	9.67317
NDC	0	2040	3.9063	2.80923	0.964126	1.55257	9.23222
NDC	0	2045	3.40761	2.45246	0.953354	1.58406	8.39748
NDC	0	2050	2.54151	2.25867	0.916209	1.5717	7.28809
PEAK20	0	2010	3.37012	3.52396	0.46894	0.657077	8.0201
PEAK20	0	2015	3.58841	4.00737	0.694646	0.849318	9.13974
PEAK20	0	2020	4.11501	3.97621	0.814437	1.04415	9.94981
PEAK20	0	2025	3.39435	3.7337	0.875886	1.19315	9.19709
PEAK20	0	2030	2.10394	3.29411	0.95159	1.33853	7.68818
PEAK20	0	2035	0.701319	2.79486	0.733008	1.3034	5.53259
PEAK20	0	2040	0.186489	2.3451	0.634806	1.09571	4.2621
PEAK20	0	2045	-0.581292	1.7154	0.421157	0.921137	2.4764
PEAK20	0	2050	-0.732003	1.17607	0.254051	0.867622	1.56574
PEAK20	1	2010	3.37012	3.52396	0.46894	0.657077	8.0201
PEAK20	1	2015	3.58841	4.00737	0.694646	0.849318	9.13974
PEAK20	1	2020	4.11501	3.97621	0.814437	1.04415	9.94981
PEAK20	1	2025	3.46019	3.77592	0.878075	1.19349	9.30766
PEAK20	1	2030	2.33644	3.38415	0.95159	1.34773	8.01991
PEAK20	1	2035	0.98123	2.97666	0.86201	1.36035	6.18025
PEAK20	1	2040	0.71915	2.58065	0.831243	1.18018	5.31122
PEAK20	1	2045	0.297666	2.05494	0.583856	0.990156	3.92661
PEAK20	1	2050	0.0623765	1.53453	0.405855	0.914135	2.91689
PEAK20	2	2010	3.37012	3.52396	0.46894	0.657077	8.0201
PEAK20	2	2015	3.58841	4.00737	0.694646	0.849318	9.13974
PEAK20	2	2020	4.11501	3.97621	0.814437	1.04415	9.94981
PEAK20	2	2025	3.35456	3.70938	0.873421	1.19041	9.12777
PEAK20	2	2030	2.07462	3.15733	0.91933	1.32896	7.48024
PEAK20	2	2035	0.544712	2.66172	0.681157	1.23902	5.12661
PEAK20	2	2040	-0.149599	2.10204	0.567104	1.00972	3.52927
PEAK20	2	2045	-0.930494	1.39486	0.354062	0.872324	1.69075
PEAK20	2	2050	-1.00433	0.898399	0.20165	0.806219	0.901935
PEAK20	3	2010	3.37012	3.52396	0.46894	0.657077	8.0201
PEAK20	3	2015	3.58841	4.00737	0.694646	0.849318	9.13974
PEAK20	3	2020	4.11501	3.97621	0.814437	1.04415	9.94981
PEAK20	3	2025	3.42249	3.76412	0.877495	1.19312	9.25722
PEAK20	3	2030	2.21604	3.35685	0.95159	1.34409	7.86857
PEAK20	3	2035	0.866702	2.87458	0.805863	1.33764	5.88479
PEAK20	3	2040	0.587491	2.42488	0.751086	1.15983	4.92328
PEAK20	3	2045	-0.204842	1.80766	0.523284	0.967708	3.09381
PEAK20	3	2050	-0.426908	1.29253	0.343682	0.904248	2.11355
PEAK20	4	2010	3.37012	3.52396	0.46894	0.657077	8.0201
PEAK20	4	2015	3.58841	4.00737	0.694646	0.849318	9.13974
PEAK20	4	2020	4.11501	3.97621	0.814437	1.04415	9.94981
PEAK20	4	2025	3.55791	3.78079	0.878697	1.19295	9.41035
PEAK20	4	2030	2.63152	3.39665	0.95159	1.3482	8.32797
PEAK20	4	2035	1.30838	3.04231	0.924638	1.3863	6.66164
PEAK20	4	2040	0.862791	2.62282	0.925977	1.22428	5.63587
PEAK20	4	2045	0.317732	2.15238	0.722118	1.02531	4.21755
PEAK20	4	2050	0.0589616	1.60522	0.488279	0.918251	3.07071
PEAK20	5	2010	3.37012	3.52396	0.46894	0.657077	8.0201
PEAK20	5	2015	3.58841	4.00737	0.694646	0.849318	9.13974
PEAK20	5	2020	4.11501	3.97621	0.814437	1.04415	9.94981
PEAK20	5	2025	3.51326	3.73756	0.876295	1.19053	9.31764
PEAK20	5	2030	2.39904	3.35218	0.95159	1.34704	8.04985
PEAK20	5	2035	1.08306	2.93681	0.865455	1.35339	6.23871
PEAK20	5	2040	0.756765	2.53396	0.834505	1.16993	5.29516
PEAK20	5	2045	0.00719808	2.06687	0.571079	0.986537	3.63168
PEAK20	5	2050	-0.23975	1.54911	0.39052	0.904718	2.60459
PEAK20	6	2010	3.37012	3.52396	0.46894	0.657077	8.0201
PEAK20	6	2015	3.58841	4.00737	0.694646	0.849318	9.13974
PEAK20	6	2020	4.11501	3.97621	0.814437	1.04415	9.94981
PEAK20	6	2025	3.52652	3.74531	0.875906	1.18805	9.33579
PEAK20	6	2030	2.51948	3.29596	0.95159	1.33725	8.10428
PEAK20	6	2035	1.18462	2.9161	0.892826	1.35143	6.34497
PEAK20	6	2040	0.751837	2.48958	0.859245	1.18068	5.28134
PEAK20	6	2045	0.282985	1.97963	0.634062	1.00276	3.89943
PEAK20	6	2050	0.0538859	1.49017	0.433839	0.905416	2.88331
PEAK20	7	2010	3.37012	3.52396	0.46894	0.657077	8.0201
PEAK20	7	2015	3.58841	4.00737	0.694646	0.849318	9.13974
PEAK20	7	2020	4.11501	3.97621	0.814437	1.04415	9.94981
PEAK20	7	2025	3.36819	3.75808	0.881739	1.19359	9.2016
PEAK20	7	2030	2.12923	3.28792	0.947183	1.33739	7.70172
PEAK20	7	2035	0.642191	2.80669	0.797569	1.31259	5.55903
PEAK20	7	2040	0.224595	2.36718	0.656614	1.10727	4.35566
PEAK20	7	2045	-0.486308	1.75379	0.424605	0.93678	2.62887
PEAK20	7	2050	-0.634651	1.23991	0.268055	0.874883	1.7482
PEAK20	8	2010	3.37012	3.52396	0.46894	0.657077	8.0201
PEAK20	8	2015	3.58841	4.00737	0.694646	0.849318	9.13974
PEAK20	8	2020	4.11501	3.97621	0.814437	1.04415	9.94981
PEAK20	8	2025	3.37003	3.71164	0.873661	1.19304	9.14837
PEAK20	8	2030	2.10359	3.18706	0.922144	1.32921	7.54201
PEAK20	8	2035	0.589348	2.70538	0.687802	1.26469	5.24722
PEAK20	8	2040	-0.0368438	2.15003	0.585909	1.03479	3.73388
PEAK20	8	2045	-0.646309	1.47398	0.363384	0.892133	2.08318
PEAK20	8	2050	-0.720163	0.92411	0.215	0.816269	1.23522
PEAK20	9	2010	3.37012	3.52396	0.46894	0.657077	8.0201
PEAK20	9	2015	3.58841	4.00737	0.694646	0.849318	9.13974
PEAK20	9	2020	4.11501	3.97621	0.814437	1.04415	9.94981
PEAK20	9	2025	3.40741	3.73435	0.87762	1.19362	9.21299
PEAK20	9	2030	2.14773	3.29753	0.95159	1.33904	7.73588
PEAK20	9	2035	0.840434	2.77748	0.720552	1.28726	5.62573
PEAK20	9	2040	0.215209	2.3321	0.628352	1.09187	4.26752
PEAK20	9	2045	-0.518299	1.69101	0.41775	0.925593	2.51606
PEAK20	9	2050	-0.667076	1.14499	0.232945	0.851844	1.5627
PEAK20	10	2010	3.37012	3.52396	0.46894	0.657077	8.0201
PEAK20	10	2015	3.58841	4.00737	0.694646	0.849318	9.13974
PEAK20	10	2020	4.11501	3.97621	0.814437	1.04415	9.94981
PEAK20	10	2025	3.29247	3.7197	0.863588	1.19567	9.07143
PEAK20	10	2030	1.95559	3.13778	0.890105	1.32773	7.3112
PEAK20	10	2035	0.395578	2.56956	0.626236	1.20522	4.7966
PEAK20	10	2040	-0.236934	1.99	0.517569	0.9835	3.25414
PEAK20	10	2045	-0.683051	1.26841	0.322371	0.83206	1.73979
PEAK20	10	2050	-0.760603	0.738035	0.175742	0.717892	0.871065
PEAK20	11	2010	3.37012	3.52396	0.46894	0.657077	8.0201
PEAK20	11	2015	3.58841	4.00737	0.694646	0.849318	9.13974
PEAK20	11	2020	4.11501	3.97621	0.814437	1.04415	9.94981
PEAK20	11	2025	3.2406	3.73014	0.851405	1.19539	9.01753
PEAK20	11	2030	1.80374	3.16453	0.854646	1.32659	7.1495
PEAK20	11	2035	0.312359	2.40509	0.574587	1.18886	4.48089
PEAK20	11	2040	-0.257027	1.79439	0.479881	0.969193	2.98643
PEAK20	11	2045	-0.606748	1.06173	0.254917	0.822679	1.53257
PEAK20	11	2050	-0.79691	0.533804	0.14804	0.663179	0.548112
PEAK20	12	2010	3.37012	3.52396	0.46894	0.657077	8.0201
PEAK20	12	2015	3.58841	4.00737	0.694646	0.849318	9.13974
PEAK20	12	2020	4.11501	3.97621	0.814437	1.04415	9.94981
PEAK20	12	2025	3.45683	3.78764	0.885169	1.19379	9.32344
PEAK20	12	2030	2.3998	3.37221	0.95159	1.34362	8.06722
PEAK20	12	2035	1.06717	2.9761	0.871904	1.35745	6.27263
PEAK20	12	2040	0.731528	2.57587	0.836117	1.18893	5.33245
PEAK20	12	2045	-0.130453	2.04904	0.555194	0.985498	3.45927
PEAK20	12	2050	-0.429757	1.53118	0.390121	0.909755	2.4013
PEAK20	13	2010	3.37012	3.52396	0.46894	0.657077	8.0201
PEAK20	13	2015	3.58841	4.00737	0.694646	0.849318	9.13974
PEAK20	13	2020	4.11501	3.97621	0.814437	1.04415	9.94981
PEAK20	13	2025	3.28552	3.6565	0.841925	1.19633	8.98027
PEAK20	13	2030	1.80793	3.05578	0.854438	1.31956	7.03771
PEAK20	13	2035	0.288037	2.28845	0.546168	1.13998	4.26264
PEAK20	13	2040	-0.302506	1.74399	0.420035	0.951003	2.81252
PEAK20	13	2045	-0.798351	1.00328	0.215849	0.776037	1.19682
PEAK20	13	2050	-0.947165	0.543374	0.103238	0.643625	0.343073
PEAK20	14	2010	3.37012	3.52396	0.46894	0.657077	8.0201
PEAK20	14	2015	3.58841	4.00737	0.694646	0.849318	9.13974
PEAK20	14	2020	4.11501	3.97621	0.814437	1.04415	9.94981
PEAK20	14	2025	3.52752	3.75515	0.879086	1.19186	9.35361
PEAK20	14	2030	2.53671	3.32805	0.95159	1.3414	8.15775
PEAK20	14	2035	1.2309	2.95032	0.905104	1.36306	6.44938
PEAK20	14	2040	0.494244	2.53544	0.872285	1.1903	5.09227
PEAK20	14	2045	-0.291293	2.04833	0.659212	1.00727	3.42352
PEAK20	14	2050	-0.526838	1.54396	0.456917	0.891394	2.36543
PEAK20	15	2010	3.37012	3.52396	0.46894	0.657077	8.0201
PEAK20	15	2015	3.58841	4.00737	0.694646	0.849318	9.13974
PEAK20	15	2020	4.11501	3.97621	0.814437	1.04415	9.94981
PEAK20	15	2025	3.4209	3.75983	0.878193	1.19323	9.25215
PEAK20	15	2030	2.20963	3.34911	0.95159	1.34305	7.85338
PEAK20	15	2035	0.865675	2.85446	0.803005	1.33199	5.85513
PEAK20	15	2040	0.571866	2.41015	0.754078	1.15066	4.88675
PEAK20	15	2045	-0.243121	1.78419	0.519186	0.967916	3.02818
PEAK20	15	2050	-0.47968	1.27498	0.342757	0.895627	2.03368
PEAK20	16	2010	3.37012	3.52396	0.46894	0.657077	8.0201
PEAK20	16	2015	3.58841	4.00737	0.694646	0.849318	9.13974
PEAK20	16	2020	4.11501	3.97621	0.814437	1.04415	9.94981
PEAK20	16	2025	3.4583	3.81687	0.887843	1.1961	9.35911
PEAK20	16	2030	2.5039	3.37089	0.95159	1.34786	8.17424
PEAK20	16	2035	1.22544	2.97046	0.91681	1.36887	6.48158
PEAK20	16	2040	0.790704	2.56874	0.910257	1.20621	5.47592
PEAK20	16	2045	0.309181	2.10316	0.738073	1.01425	4.16466
PEAK20	16	2050	0.0540344	1.59671	0.500048	0.916367	3.06715
PEAK20	17	2010	3.37012	3.52396	0.46894	0.657077	8.0201
PEAK20	17	2015	3.58841	4.00737	0.694646	0.849318	9.13974
PEAK20	17	2020	4.11501	3.97621	0.814437	1.04415	9.94981
PEAK20	17	2025	3.33662	3.68816	0.844685	1.19575	9.06521
PEAK20	17	2030	1.91779	3.17436	0.873119	1.3273	7.29256
PEAK20	17	2035	0.391722	2.6004	0.576408	1.19167	4.7602
PEAK20	17	2040	-0.194618	1.98514	0.483007	0.979499	3.25303
PEAK20	17	2045	-0.650476	1.28696	0.290106	0.856536	1.78313
PEAK20	17	2050	-0.728832	0.760013	0.146325	0.725276	0.902782
PEAK20	18	2010	3.37012	3.52396	0.46894	0.657077	8.0201
PEAK20	18	2015	3.58841	4.00737	0.694646	0.849318	9.13974
PEAK20	18	2020	4.11501	3.97621	0.814437	1.04415	9.94981
PEAK20	18	2025	3.35054	3.79285	0.888477	1.19508	9.22694
PEAK20	18	2030	2.11664	3.36596	0.95159	1.34356	7.77775
PEAK20	18	2035	0.859501	2.833	0.719944	1.29502	5.70747
PEAK20	18	2040	0.202066	2.37572	0.610082	1.08895	4.27682
PEAK20	18	2045	-0.632771	1.68292	0.371789	0.907872	2.32981
PEAK20	18	2050	-0.875122	1.11452	0.187234	0.868371	1.29501
PEAK20	19	2010	3.37012	3.52396	0.46894	0.657077	8.0201
PEAK20	19	2015	3.58841	4.00737	0.694646	0.849318	9.13974
PEAK20	19	2020	4.11501	3.97621	0.814437	1.04415	9.94981
PEAK20	19	2025	3.3243	3.70164	0.857671	1.19527	9.07888
PEAK20	19	2030	1.91893	3.19026	0.894276	1.33011	7.33357
PEAK20	19	2035	0.38916	2.62219	0.622249	1.20666	4.84026
PEAK20	19	2040	-0.204201	1.99259	0.507614	0.990115	3.28612
PEAK20	19	2045	-0.540007	1.27433	0.299716	0.872746	1.90679
PEAK20	19	2050	-0.617257	0.78453	0.160875	0.755485	1.08363
PEAK20	20	2010	3.37012	3.52396	0.46894	0.657077	8.0201
PEAK20	20	2015	3.58841	4.00737	0.694646	0.849318	9.13974
PEAK20	20	2020	4.11501	3.97621	0.814437	1.04415	9.94981
PEAK20	20	2025	3.33139	3.68877	0.846014	1.19505	9.06123
PEAK20	20	2030	1.97461	3.1215	0.861293	1.32321	7.28061
PEAK20	20	2035	0.401018	2.54466	0.596317	1.19487	4.73686
PEAK20	20	2040	-0.193533	1.90615	0.48134	0.978748	3.17271
PEAK20	20	2045	-0.612446	1.19896	0.272988	0.844769	1.70428
PEAK20	20	2050	-0.689744	0.709817	0.147707	0.732409	0.900189
PEAK20	21	2010	3.37012	3.52396	0.46894	0.657077	8.0201
PEAK20	21	2015	3.58841	4.00737	0.694646	0.849318	9.13974
PEAK20	21	2020	4.11501	3.97621	0.814437	1.04415	9.94981
PEAK20	21	2025	3.49168	3.79068	0.88539	1.19387	9.36161
PEAK20	21	2030	2.51527	3.36871	0.95159	1.34618	8.18176
PEAK20	21	2035	1.21888	2.99288	0.92091	1.36358	6.49625
PEAK20	21	2040	0.543599	2.57738	0.88648	1.19871	5.20617
PEAK20	21	2045	-0.19553	2.11218	0.630155	1.00971	3.55651
PEAK20	21	2050	-0.432315	1.59454	0.411644	0.915281	2.48915
PEAK20	22	2010	3.37012	3.52396	0.46894	0.657077	8.0201
PEAK20	22	2015	3.58841	4.00737	0.694646	0.849318	9.13974
PEAK20	22	2020	4.11501	3.97621	0.814437	1.04415	9.94981
PEAK20	22	2025	3.31385	3.79119	0.889757	1.19491	9.1897
PEAK20	22	2030	2.09195	3.29801	0.938789	1.33728	7.66603
PEAK20	22	2035	0.634249	2.81809	0.73171	1.3053	5.48935
PEAK20	22	2040	0.224346	2.34622	0.625126	1.09984	4.29553
PEAK20	22	2045	-0.532156	1.64639	0.416141	0.914413	2.44479
PEAK20	22	2050	-0.685069	1.05422	0.229055	0.752456	1.35066
PEAK20	23	2010	3.37012	3.52396	0.46894	0.657077	8.0201
PEAK20	23	2015	3.58841	4.00737	0.694646	0.849318	9.13974
PEAK20	23	2020	4.11501	3.97621	0.814437	1.04415	9.94981
PEAK20	23	2025	3.44435	3.79053	0.883981	1.19416	9.31302
PEAK20	23	2030	2.39865	3.34035	0.95159	1.3454	8.03599
PEAK20	23	2035	1.07759	2.93082	0.861824	1.34141	6.21165
PEAK20	23	2040	0.743803	2.54005	0.83804	1.16022	5.28211
PEAK20	23	2045	-0.192584	2.03735	0.578142	0.984211	3.40712
PEAK20	23	2050	-0.430525	1.53661	0.399851	0.90391	2.40984
PEAK20	24	2010	3.37012	3.52396	0.46894	0.657077	8.0201
PEAK20	24	2015	3.58841	4.00737	0.694646	0.849318	9.13974
PEAK20	24	2020	4.11501	3.97621	0.814437	1.04415	9.94981
PEAK20	24	2025	3.22184	3.73421	0.851559	1.1956	9.00322
PEAK20	24	2030	1.76808	3.16128	0.850921	1.32629	7.10657
PEAK20	24	2035	0.306574	2.34362	0.562203	1.18468	4.39708
PEAK20	24	2040	-0.271265	1.73148	0.472335	0.959201	2.89175
PEAK20	24	2045	-0.791386	1.02238	0.248187	0.793305	1.27249
PEAK20	24	2050	-0.934118	0.491819	0.14543	0.671357	0.374489
PEAK20	25	2010	3.37012	3.52396	0.46894	0.657077	8.0201
PEAK20	25	2015	3.58841	4.00737	0.694646	0.849318	9.13974
PEAK20	25	2020	4.11501	3.97621	0.814437	1.04415	9.94981
PEAK20	25	2025	3.41347	3.72308	0.876923	1.19325	9.20673
PEAK20	25	2030	2.14069	3.28792	0.950992	1.33749	7.71709
PEAK20	25	2035	0.716461	2.7963	0.75902	1.31726	5.58904
PEAK20	25	2040	0.227707	2.35032	0.71589	1.139	4.43291
PEAK20	25	2045	-0.386394	1.75072	0.493376	0.958682	2.81638
PEAK20	25	2050	-0.534226	1.23704	0.308635	0.877957	1.8894
PEAK20	26	2010	3.37012	3.52396	0.46894	0.657077	8.0201
PEAK20	26	2015	3.58841	4.00737	0.694646	0.849318	9.13974
PEAK20	26	2020	4.11501	3.97621	0.814437	1.04415	9.94981
PEAK20	26	2025	3.25846	3.67985	0.845666	1.19699	8.98096
PEAK20	26	2030	1.74622	3.11759	0.853312	1.32269	7.03981
PEAK20	26	2035	0.298779	2.25894	0.548534	1.16048	4.26673
PEAK20	26	2040	-0.287894	1.66102	0.453584	0.952273	2.77898
PEAK20	26	2045	-0.722906	0.903333	0.240806	0.783183	1.20442
PEAK20	26	2050	-0.853465	0.43867	0.129825	0.659804	0.374834
PEAK20	27	2010	3.37012	3.52396	0.46894	0.657077	8.0201
PEAK20	27	2015	3.58841	4.00737	0.694646	0.849318	9.13974
PEAK20	27	2020	4.11501	3.97621	0.814437	1.04415	9.94981
PEAK20	27	2025	3.4252	3.73565	0.87641	1.19134	9.22861
PEAK20	27	2030	2.16512	3.32319	0.95159	1.34284	7.78274
PEAK20	27	2035	0.826796	2.82042	0.756233	1.31377	5.71722
PEAK20	27	2040	0.202128	2.37801	0.656126	1.1271	4.36336
PEAK20	27	2045	-0.586959	1.7059	0.42985	0.923261	2.47205
PEAK20	27	2050	-0.757755	1.17838	0.262564	0.86984	1.55303
PEAK20	28	2010	3.37012	3.52396	0.46894	0.657077	8.0201
PEAK20	28	2015	3.58841	4.00737	0.694646	0.849318	9.13974
PEAK20	28	2020	4.11501	3.97621	0.814437	1.04415	9.94981
PEAK20	28	2025	3.39605	3.7303	0.877398	1.19142	9.19516
PEAK20	28	2030	2.12401	3.27033	0.95159	1.33648	7.68241
PEAK20	28	2035	0.628719	2.77275	0.804612	1.31525	5.52133
PEAK20	28	2040	0.196588	2.32663	0.726009	1.13417	4.38339
PEAK20	28	2045	-0.479807	1.72153	0.47193	0.948524	2.66218
PEAK20	28	2050	-0.62728	1.21585	0.308647	0.854991	1.7522
PEAK20	29	2010	3.37012	3.52396	0.46894	0.657077	8.0201
PEAK20	29	2015	3.58841	4.00737	0.694646	0.849318	9.13974
PEAK20	29	2020	4.11501	3.97621	0.814437	1.04415	9.94981
PEAK20	29	2025	3.34637	3.67397	0.842498	1.19487	9.05772
PEAK20	29	2030	1.9924	3.09675	0.858197	1.32272	7.27007
PEAK20	29	2035	0.398978	2.51971	0.597066	1.20054	4.71629
PEAK20	29	2040	-0.258708	1.92315	0.47787	0.976735	3.11905
PEAK20	29	2045	-0.640167	1.20757	0.27664	0.809179	1.65322
PEAK20	29	2050	-0.737148	0.726569	0.147848	0.661814	0.799083
PEAK20	30	2010	3.37012	3.52396	0.46894	0.657077	8.0201
PEAK20	30	2015	3.58841	4.00737	0.694646	0.849318	9.13974
PEAK20	30	2020	4.11501	3.97621	0.814437	1.04415	9.94981
PEAK20	30	2025	3.41089	3.69998	0.872077	1.19124	9.17418
PEAK20	30	2030	2.07817	3.26545	0.940734	1.3351	7.61945
PEAK20	30	2035	0.573127	2.77682	0.75362	1.29484	5.39841
PEAK20	30	2040	-0.0853532	2.32062	0.695377	1.06828	3.99892
PEAK20	30	2045	-0.586742	1.69106	0.479812	0.932622	2.51675
PEAK20	30	2050	-0.696871	1.16289	0.314689	0.86611	1.64682
PEAK20	31	2010	3.37012	3.52396	0.46894	0.657077	8.0201
PEAK20	31	2015	3.58841	4.00737	0.694646	0.849318	9.13974
PEAK20	31	2020	4.11501	3.97621	0.814437	1.04415	9.94981
PEAK20	31	2025	3.42229	3.74727	0.877497	1.19323	9.24029
PEAK20	31	2030	2.17665	3.34638	0.95159	1.34317	7.81778
PEAK20	31	2035	0.863587	2.82857	0.762949	1.33052	5.78563
PEAK20	31	2040	0.547018	2.38186	0.72828	1.15019	4.80735
PEAK20	31	2045	-0.180378	1.78291	0.494251	0.966349	3.06313
PEAK20	31	2050	-0.476401	1.24973	0.311212	0.884822	1.96936
PEAK20	32	2010	3.37012	3.52396	0.46894	0.657077	8.0201
PEAK20	32	2015	3.58841	4.00737	0.694646	0.849318	9.13974
PEAK20	32	2020	4.11501	3.97621	0.814437	1.04415	9.94981
PEAK20	32	2025	3.40747	3.77308	0.882347	1.19404	9.25693
PEAK20	32	2030	2.2566	3.31858	0.95159	1.34094	7.86772
PEAK20	32	2035	0.875587	2.85641	0.820841	1.33028	5.88312
PEAK20	32	2040	0.296522	2.4391	0.753302	1.15287	4.6418
PEAK20	32	2045	-0.418597	1.84793	0.521731	0.960949	2.91201
PEAK20	32	2050	-0.671799	1.33954	0.34759	0.875034	1.89036
PEAK20	33	2010	3.37012	3.52396	0.46894	0.657077	8.0201
PEAK20	33	2015	3.58841	4.00737	0.694646	0.849318	9.13974
PEAK20	33	2020	4.11501	3.97621	0.814437	1.04415	9.94981
PEAK20	33	2025	3.40008	3.77272	0.88091	1.19404	9.24775
PEAK20	33	2030	2.17697	3.36679	0.95159	1.34482	7.84016
PEAK20	33	2035	0.864562	2.85866	0.773763	1.33234	5.82933
PEAK20	33	2040	0.591076	2.42005	0.752944	1.15073	4.9148
PEAK20	33	2045	0.224644	1.80171	0.526161	0.967065	3.51958
PEAK20	33	2050	-0.301915	1.29402	0.343893	0.904299	2.24029
PEAK20	34	2010	3.37012	3.52396	0.46894	0.657077	8.0201
PEAK20	34	2015	3.58841	4.00737	0.694646	0.849318	9.13974
PEAK20	34	2020	4.11501	3.97621	0.814437	1.04415	9.94981
PEAK20	34	2025	3.5509	3.78472	0.880932	1.19403	9.41059
PEAK20	34	2030	2.66477	3.36503	0.95159	1.3473	8.32869
PEAK20	34	2035	1.36207	3.00775	0.931029	1.38101	6.68186
PEAK20	34	2040	0.909275	2.58039	0.928676	1.21871	5.63705
PEAK20	34	2045	0.311825	2.1128	0.749062	1.01568	4.18937
PEAK20	34	2050	0.0546586	1.59443	0.514545	0.916776	3.08041
PEAK20	35	2010	3.37012	3.52396	0.46894	0.657077	8.0201
PEAK20	35	2015	3.58841	4.00737	0.694646	0.849318	9.13974
PEAK20	35	2020	4.11501	3.97621	0.814437	1.04415	9.94981
PEAK20	35	2025	3.42249	3.79976	0.886885	1.19401	9.30314
PEAK20	35	2030	2.3313	3.37595	0.95159	1.34751	8.00635
PEAK20	35	2035	0.989911	2.94651	0.864528	1.35283	6.15378
PEAK20	35	2040	0.713951	2.54677	0.833624	1.16926	5.26361
PEAK20	35	2045	-0.202696	2.02553	0.551579	0.983129	3.35754
PEAK20	35	2050	-0.429218	1.509	0.367789	0.904712	2.35228
PEAK20	36	2010	3.37012	3.52396	0.46894	0.657077	8.0201
PEAK20	36	2015	3.58841	4.00737	0.694646	0.849318	9.13974
PEAK20	36	2020	4.11501	3.97621	0.814437	1.04415	9.94981
PEAK20	36	2025	3.50934	3.73247	0.874089	1.1916	9.30749
PEAK20	36	2030	2.3884	3.3341	0.95159	1.34529	8.01938
PEAK20	36	2035	1.06694	2.92413	0.838985	1.34918	6.17923
PEAK20	36	2040	0.752997	2.52778	0.808587	1.16453	5.25389
PEAK20	36	2045	0.301155	2.00196	0.552753	0.981	3.83687
PEAK20	36	2050	0.0547208	1.50051	0.372073	0.904237	2.83154
PEAK20	37	2010	3.37012	3.52396	0.46894	0.657077	8.0201
PEAK20	37	2015	3.58841	4.00737	0.694646	0.849318	9.13974
PEAK20	37	2020	4.11501	3.97621	0.814437	1.04415	9.94981
PEAK20	37	2025	3.38031	3.68757	0.867052	1.19418	9.12911
PEAK20	37	2030	2.0737	3.16487	0.914962	1.3307	7.48423
PEAK20	37	2035	0.606044	2.64036	0.652177	1.23583	5.13442
PEAK20	37	2040	-0.00267745	2.07748	0.542164	1.02229	3.63925
PEAK20	37	2045	-0.668675	1.35876	0.337464	0.859178	1.88672
PEAK20	37	2050	-0.743177	0.845725	0.190279	0.743948	1.03677
PEAK20	38	2010	3.37012	3.52396	0.46894	0.657077	8.0201
PEAK20	38	2015	3.58841	4.00737	0.694646	0.849318	9.13974
PEAK20	38	2020	4.11501	3.97621	0.814437	1.04415	9.94981
PEAK20	38	2025	3.44908	3.80756	0.887172	1.194	9.33781
PEAK20	38	2030	2.42987	3.38103	0.95159	1.34785	8.11034
PEAK20	38	2035	1.11607	2.98462	0.895551	1.36058	6.35682
PEAK20	38	2040	0.752892	2.61241	0.882706	1.18	5.428
PEAK20	38	2045	0.307842	2.11473	0.635393	0.993852	4.05182
PEAK20	38	2050	0.0537947	1.59952	0.448004	0.917023	3.01834
PEAK20	39	2010	3.37012	3.52396	0.46894	0.657077	8.0201
PEAK20	39	2015	3.58841	4.00737	0.694646	0.849318	9.13974
PEAK20	39	2020	4.11501	3.97621	0.814437	1.04415	9.94981
PEAK20	39	2025	3.50965	3.75342	0.876513	1.19153	9.33112
PEAK20	39	2030	2.42039	3.371	0.95159	1.34729	8.09027
PEAK20	39	2035	1.08593	2.9694	0.901594	1.36071	6.31762
PEAK20	39	2040	0.757532	2.56907	0.870826	1.18064	5.37807
PEAK20	39	2045	0.309464	2.09203	0.619032	0.990166	4.01069
PEAK20	39	2050	0.054843	1.57708	0.407504	0.907283	2.94671
PEAK20	40	2010	3.37012	3.52396	0.46894	0.657077	8.0201
PEAK20	40	2015	3.58841	4.00737	0.694646	0.849318	9.13974
PEAK20	40	2020	4.11501	3.97621	0.814437	1.04415	9.94981
PEAK20	40	2025	3.49041	3.81118	0.88573	1.19624	9.38356
PEAK20	40	2030	2.57243	3.37553	0.95159	1.34804	8.24759
PEAK20	40	2035	1.3155	3.00053	0.928404	1.38035	6.62478
PEAK20	40	2040	0.865838	2.61223	0.964126	1.21878	5.66097
PEAK20	40	2045	0.30928	2.12579	0.826061	1.01542	4.27656
PEAK20	40	2050	0.0559349	1.63895	0.558658	0.917014	3.17056
PEAK20	41	2010	3.37012	3.52396	0.46894	0.657077	8.0201
PEAK20	41	2015	3.58841	4.00737	0.694646	0.849318	9.13974
PEAK20	41	2020	4.11501	3.97621	0.814437	1.04415	9.94981
PEAK20	41	2025	3.39107	3.68208	0.858322	1.19203	9.1235
PEAK20	41	2030	2.03572	3.20071	0.898887	1.33209	7.4674
PEAK20	41	2035	0.559655	2.64761	0.64386	1.25044	5.10156
PEAK20	41	2040	-0.203057	2.01729	0.532646	1.01407	3.36094
PEAK20	41	2045	-0.500851	1.35151	0.337396	0.918181	2.10624
PEAK20	41	2050	-0.576694	0.847753	0.196826	0.759042	1.22693
PEAK20	42	2010	3.37012	3.52396	0.46894	0.657077	8.0201
PEAK20	42	2015	3.58841	4.00737	0.694646	0.849318	9.13974
PEAK20	42	2020	4.11501	3.97621	0.814437	1.04415	9.94981
PEAK20	42	2025	3.3652	3.71104	0.874234	1.1944	9.14487
PEAK20	42	2030	2.07235	3.19705	0.92959	1.33255	7.53153
PEAK20	42	2035	0.616207	2.69451	0.675814	1.24023	5.22676
PEAK20	42	2040	0.0751522	2.14408	0.560532	1.03535	3.81512
PEAK20	42	2045	-0.596445	1.44279	0.320013	0.869348	2.03571
PEAK20	42	2050	-0.694539	0.921349	0.175559	0.833981	1.23635
PEAK20	43	2010	3.37012	3.52396	0.46894	0.657077	8.0201
PEAK20	43	2015	3.58841	4.00737	0.694646	0.849318	9.13974
PEAK20	43	2020	4.11501	3.97621	0.814437	1.04415	9.94981
PEAK20	43	2025	3.35275	3.74414	0.877846	1.19297	9.1677
PEAK20	43	2030	2.01869	3.29919	0.945898	1.33623	7.60001
PEAK20	43	2035	0.569036	2.78892	0.730305	1.2722	5.36046
PEAK20	43	2040	-0.0878664	2.32444	0.608267	1.0383	3.88314
PEAK20	43	2045	-0.53052	1.63609	0.362442	0.925886	2.3939
PEAK20	43	2050	-0.655176	1.06252	0.211895	0.865079	1.48432
PEAK20	44	2010	3.37012	3.52396	0.46894	0.657077	8.0201
PEAK20	44	2015	3.58841	4.00737	0.694646	0.849318	9.13974
PEAK20	44	2020	4.11501	3.97621	0.814437	1.04415	9.94981
PEAK20	44	2025	3.32266	3.70514	0.8474	1.19507	9.07027
PEAK20	44	2030	1.92098	3.18818	0.870143	1.32843	7.30773
PEAK20	44	2035	0.385636	2.61375	0.586999	1.20344	4.78982
PEAK20	44	2040	-0.211469	1.90512	0.489971	0.989499	3.17312
PEAK20	44	2045	-0.541737	1.18125	0.273453	0.872077	1.78504
PEAK20	44	2050	-0.633427	0.697773	0.140531	0.7448	0.949678
PEAK20	45	2010	3.37012	3.52396	0.46894	0.657077	8.0201
PEAK20	45	2015	3.58841	4.00737	0.694646	0.849318	9.13974
PEAK20	45	2020	4.11501	3.97621	0.814437	1.04415	9.94981
PEAK20	45	2025	3.3664	3.73678	0.881763	1.19389	9.17883
PEAK20	45	2030	2.1045	3.25625	0.936208	1.33646	7.63342
PEAK20	45	2035	0.61655	2.77013	0.737605	1.30139	5.42568
PEAK20	45	2040	0.20389	2.30773	0.629391	1.09722	4.23823
PEAK20	45	2045	-0.432134	1.69087	0.411985	0.937638	2.60836
PEAK20	45	2050	-0.57672	1.15067	0.246231	0.865286	1.68547
PEAK20	46	2010	3.37012	3.52396	0.46894	0.657077	8.0201
PEAK20	46	2015	3.58841	4.00737	0.694646	0.849318	9.13974
PEAK20	46	2020	4.11501	3.97621	0.814437	1.04415	9.94981
PEAK20	46	2025	3.31054	3.67061	0.842761	1.19558	9.01949
PEAK20	46	2030	1.84536	3.13266	0.853656	1.32371	7.15539
PEAK20	46	2035	0.308101	2.43136	0.568977	1.18395	4.49238
PEAK20	46	2040	-0.248161	1.77888	0.467621	0.966957	2.96529
PEAK20	46	2045	-0.715462	1.02241	0.245569	0.799774	1.35229
PEAK20	46	2050	-0.813269	0.530014	0.138434	0.663077	0.518256
PEAK20	47	2010	3.37012	3.52396	0.46894	0.657077	8.0201
PEAK20	47	2015	3.58841	4.00737	0.694646	0.849318	9.13974
PEAK20	47	2020	4.11501	3.97621	0.814437	1.04415	9.94981
PEAK20	47	2025	3.35578	3.78456	0.889335	1.19558	9.22525
PEAK20	47	2030	2.15776	3.32127	0.95159	1.34205	7.77266
PEAK20	47	2035	0.841015	2.79847	0.749765	1.30829	5.69754
PEAK20	47	2040	0.537327	2.36249	0.717841	1.13539	4.75305
PEAK20	47	2045	-0.272529	1.73874	0.483766	0.955898	2.90588
PEAK20	47	2050	-0.514978	1.22745	0.312903	0.876992	1.90237
PEAK20	48	2010	3.37012	3.52396	0.46894	0.657077	8.0201
PEAK20	48	2015	3.58841	4.00737	0.694646	0.849318	9.13974
PEAK20	48	2020	4.11501	3.97621	0.814437	1.04415	9.94981
PEAK20	48	2025	3.29585	3.68146	0.844956	1.19562	9.01789
PEAK20	48	2030	1.86645	3.10968	0.851591	1.32285	7.15057
PEAK20	48	2035	0.306914	2.44128	0.560395	1.1744	4.48299
PEAK20	48	2040	-0.276174	1.79429	0.467492	0.957776	2.94339
PEAK20	48	2045	-0.830694	1.08454	0.253834	0.788824	1.29651
PEAK20	48	2050	-1.03015	0.579432	0.141749	0.649727	0.340756
PEAK20	49	2010	3.37012	3.52396	0.46894	0.657077	8.0201
PEAK20	49	2015	3.58841	4.00737	0.694646	0.849318	9.13974
PEAK20	49	2020	4.11501	3.97621	0.814437	1.04415	9.94981
PEAK20	49	2025	3.40506	3.74497	0.878684	1.19311	9.22183
PEAK20	49	2030	2.13719	3.33352	0.95159	1.34012	7.76241
PEAK20	49	2035	0.821834	2.8217	0.732335	1.30166	5.67752
PEAK20	49	2040	0.200536	2.35319	0.622777	1.08723	4.26373
PEAK20	49	2045	-0.624965	1.667	0.409759	0.90576	2.35755
PEAK20	49	2050	-0.80449	1.07353	0.217189	0.86835	1.35458
PEAK20	50	2010	3.37012	3.52396	0.46894	0.657077	8.0201
PEAK20	50	2015	3.58841	4.00737	0.694646	0.849318	9.13974
PEAK20	50	2020	4.11501	3.97621	0.814437	1.04415	9.94981
PEAK20	50	2025	3.38093	3.69124	0.858939	1.19418	9.12529
PEAK20	50	2030	2.07802	3.16821	0.895801	1.33075	7.47277
PEAK20	50	2035	0.600297	2.64182	0.636302	1.23362	5.11204
PEAK20	50	2040	-0.0332904	2.08073	0.524216	1.02671	3.59836
PEAK20	50	2045	-0.700194	1.3323	0.303391	0.860754	1.79625
PEAK20	50	2050	-0.775693	0.843059	0.171673	0.746112	0.985151
PEAK20	51	2010	3.37012	3.52396	0.46894	0.657077	8.0201
PEAK20	51	2015	3.58841	4.00737	0.694646	0.849318	9.13974
PEAK20	51	2020	4.11501	3.97621	0.814437	1.04415	9.94981
PEAK20	51	2025	3.35768	3.70961	0.872167	1.19411	9.13357
PEAK20	51	2030	2.0634	3.18634	0.916811	1.33109	7.49764
PEAK20	51	2035	0.574826	2.67552	0.67013	1.24011	5.16058
PEAK20	51	2040	-0.0782811	2.10489	0.562037	1.01835	3.607
PEAK20	51	2045	-0.706689	1.39831	0.343056	0.863351	1.89803
PEAK20	51	2050	-0.781858	0.840919	0.19531	0.743935	0.998306
PEAK20	52	2010	3.37012	3.52396	0.46894	0.657077	8.0201
PEAK20	52	2015	3.58841	4.00737	0.694646	0.849318	9.13974
PEAK20	52	2020	4.11501	3.97621	0.814437	1.04415	9.94981
PEAK20	52	2025	3.44103	3.75616	0.877886	1.19312	9.2682
PEAK20	52	2030	2.24662	3.35873	0.95159	1.34458	7.90153
PEAK20	52	2035	0.865398	2.91904	0.817621	1.34707	5.94913
PEAK20	52	2040	0.585692	2.46828	0.770386	1.16992	4.99428
PEAK20	52	2045	0.17209	1.91634	0.535005	0.976433	3.59987
PEAK20	52	2050	-0.350363	1.39554	0.355231	0.904251	2.30466
PEAK20	53	2010	3.37012	3.52396	0.46894	0.657077	8.0201
PEAK20	53	2015	3.58841	4.00737	0.694646	0.849318	9.13974
PEAK20	53	2020	4.11501	3.97621	0.814437	1.04415	9.94981
PEAK20	53	2025	3.37742	3.77823	0.884521	1.1939	9.23407
PEAK20	53	2030	2.2004	3.3079	0.95159	1.33922	7.79912
PEAK20	53	2035	0.779027	2.82385	0.814049	1.33226	5.74919
PEAK20	53	2040	0.236448	2.37969	0.745438	1.15002	4.5116
PEAK20	53	2045	-0.520744	1.77515	0.512623	0.952463	2.71949
PEAK20	53	2050	-0.681357	1.27097	0.338088	0.876192	1.80389
PEAK20	54	2010	3.37012	3.52396	0.46894	0.657077	8.0201
PEAK20	54	2015	3.58841	4.00737	0.694646	0.849318	9.13974
PEAK20	54	2020	4.11501	3.97621	0.814437	1.04415	9.94981
PEAK20	54	2025	3.41223	3.77693	0.880902	1.19316	9.26322
PEAK20	54	2030	2.22195	3.36858	0.95159	1.34447	7.88659
PEAK20	54	2035	0.811921	2.92	0.83692	1.35112	5.91996
PEAK20	54	2040	0.289944	2.47498	0.773859	1.18307	4.72185
PEAK20	54	2045	-0.428721	1.89222	0.538458	0.966845	2.9688
PEAK20	54	2050	-0.734222	1.37548	0.361676	0.889359	1.89229
PEAK20	55	2010	3.37012	3.52396	0.46894	0.657077	8.0201
PEAK20	55	2015	3.58841	4.00737	0.694646	0.849318	9.13974
PEAK20	55	2020	4.11501	3.97621	0.814437	1.04415	9.94981
PEAK20	55	2025	3.51055	3.75712	0.876324	1.19143	9.33542
PEAK20	55	2030	2.42875	3.37514	0.95159	1.34769	8.10317
PEAK20	55	2035	1.10977	2.96629	0.906085	1.36068	6.34282
PEAK20	55	2040	0.753775	2.56498	0.874499	1.18109	5.37434
PEAK20	55	2045	0.297616	2.04731	0.628968	0.99065	3.96455
PEAK20	55	2050	0.0543465	1.55286	0.439805	0.912157	2.95916
PEAK20	56	2010	3.37012	3.52396	0.46894	0.657077	8.0201
PEAK20	56	2015	3.58841	4.00737	0.694646	0.849318	9.13974
PEAK20	56	2020	4.11501	3.97621	0.814437	1.04415	9.94981
PEAK20	56	2025	3.38515	3.61356	0.832201	1.1909	9.02182
PEAK20	56	2030	1.91326	3.0762	0.850497	1.32241	7.16237
PEAK20	56	2035	0.34594	2.43765	0.554958	1.16747	4.50602
PEAK20	56	2040	-0.259088	1.86072	0.461118	0.955975	3.01872
PEAK20	56	2045	-0.767871	1.16848	0.27984	0.803315	1.48376
PEAK20	56	2050	-0.971843	0.63756	0.14139	0.698061	0.505168
PEAK20	57	2010	3.37012	3.52396	0.46894	0.657077	8.0201
PEAK20	57	2015	3.58841	4.00737	0.694646	0.849318	9.13974
PEAK20	57	2020	4.11501	3.97621	0.814437	1.04415	9.94981
PEAK20	57	2025	3.42082	3.75543	0.880357	1.19386	9.25047
PEAK20	57	2030	2.24948	3.30658	0.95159	1.34068	7.84834
PEAK20	57	2035	0.858784	2.82846	0.820321	1.33773	5.84529
PEAK20	57	2040	0.229203	2.38382	0.758511	1.15559	4.52712
PEAK20	57	2045	-0.524292	1.78216	0.522346	0.953999	2.73421
PEAK20	57	2050	-0.700978	1.28531	0.359401	0.873533	1.81727
PEAK20	58	2010	3.37012	3.52396	0.46894	0.657077	8.0201
PEAK20	58	2015	3.58841	4.00737	0.694646	0.849318	9.13974
PEAK20	58	2020	4.11501	3.97621	0.814437	1.04415	9.94981
PEAK20	58	2025	3.46999	3.75736	0.876436	1.19207	9.29586
PEAK20	58	2030	2.33893	3.34701	0.95159	1.34697	7.98451
PEAK20	58	2035	0.975219	2.93014	0.856637	1.34915	6.11114
PEAK20	58	2040	0.704239	2.53225	0.824772	1.16534	5.22661
PEAK20	58	2045	0.236979	2.00117	0.571888	0.979073	3.78911
PEAK20	58	2050	0.0142323	1.50433	0.390303	0.905414	2.81428
PEAK20	59	2010	3.37012	3.52396	0.46894	0.657077	8.0201
PEAK20	59	2015	3.58841	4.00737	0.694646	0.849318	9.13974
PEAK20	59	2020	4.11501	3.97621	0.814437	1.04415	9.94981
PEAK20	59	2025	3.4097	3.70828	0.874551	1.19314	9.18567
PEAK20	59	2030	2.13461	3.25044	0.932075	1.3368	7.65392
PEAK20	59	2035	0.761873	2.735	0.691534	1.27731	5.46572
PEAK20	59	2040	0.103554	2.22736	0.574768	1.07089	3.97657
PEAK20	59	2045	-0.64951	1.51618	0.356723	0.885506	2.1089
PEAK20	59	2050	-0.738107	0.964389	0.19733	0.75143	1.17504
PEAK20	60	2010	3.37012	3.52396	0.46894	0.657077	8.0201
PEAK20	60	2015	3.58841	4.00737	0.694646	0.849318	9.13974
PEAK20	60	2020	4.11501	3.97621	0.814437	1.04415	9.94981
PEAK20	60	2025	3.51207	3.75586	0.878778	1.191	9.33771
PEAK20	60	2030	2.50001	3.3175	0.95159	1.34093	8.11003
PEAK20	60	2035	1.1822	2.92519	0.894013	1.35481	6.35622
PEAK20	60	2040	0.749612	2.49664	0.885529	1.18081	5.31259
PEAK20	60	2045	-0.047298	1.99638	0.664972	1.00438	3.61844
PEAK20	60	2050	-0.275667	1.50475	0.466972	0.905304	2.60136
PEAK20	61	2010	3.37012	3.52396	0.46894	0.657077	8.0201
PEAK20	61	2015	3.58841	4.00737	0.694646	0.849318	9.13974
PEAK20	61	2020	4.11501	3.97621	0.814437	1.04415	9.94981
PEAK20	61	2025	3.33559	3.70662	0.847728	1.19411	9.08405
PEAK20	61	2030	1.92028	3.22138	0.878242	1.32916	7.34906
PEAK20	61	2035	0.43676	2.65257	0.571735	1.20943	4.8705
PEAK20	61	2040	-0.165527	2.00375	0.495603	1.00353	3.33736
PEAK20	61	2045	-0.694433	1.26706	0.298535	0.862944	1.73411
PEAK20	61	2050	-0.77503	0.737395	0.153735	0.751772	0.867872
PEAK20	62	2010	3.37012	3.52396	0.46894	0.657077	8.0201
PEAK20	62	2015	3.58841	4.00737	0.694646	0.849318	9.13974
PEAK20	62	2020	4.11501	3.97621	0.814437	1.04415	9.94981
PEAK20	62	2025	3.32856	3.70007	0.844917	1.19488	9.06843
PEAK20	62	2030	1.99112	3.12311	0.861609	1.32636	7.3022
PEAK20	62	2035	0.404849	2.56619	0.603261	1.20471	4.77901
PEAK20	62	2040	-0.253828	2.0013	0.4852	0.979897	3.21257
PEAK20	62	2045	-0.739714	1.25919	0.297318	0.823777	1.64057
PEAK20	62	2050	-0.814282	0.762692	0.161722	0.711575	0.821707
PEAK20	63	2010	3.37012	3.52396	0.46894	0.657077	8.0201
PEAK20	63	2015	3.58841	4.00737	0.694646	0.849318	9.13974
PEAK20	63	2020	4.11501	3.97621	0.814437	1.04415	9.94981
PEAK20	63	2025	3.35839	3.67436	0.841867	1.19411	9.06873
PEAK20	63	2030	1.92684	3.17882	0.869523	1.32792	7.3031
PEAK20	63	2035	0.386682	2.61566	0.581448	1.19699	4.78078
PEAK20	63	2040	-0.223056	2.01835	0.48353	0.984017	3.26284
PEAK20	63	2045	-0.7819	1.26589	0.284017	0.853102	1.62111
PEAK20	63	2050	-0.862396	0.752036	0.136898	0.738849	0.765387
PEAK20	64	2010	3.37012	3.52396	0.46894	0.657077	8.0201
PEAK20	64	2015	3.58841	4.00737	0.694646	0.849318	9.13974
PEAK20	64	2020	4.11501	3.97621	0.814437	1.04415	9.94981
PEAK20	64	2025	3.291	3.71928	0.848498	1.19615	9.05493
PEAK20	64	2030	1.89508	3.1778	0.862012	1.32681	7.26171
PEAK20	64	2035	0.359878	2.58162	0.568666	1.18979	4.69996
PEAK20	64	2040	-0.243444	1.97925	0.478413	0.972839	3.18706
PEAK20	64	2045	-0.63748	1.24042	0.29008	0.862051	1.75507
PEAK20	64	2050	-0.714487	0.701633	0.158127	0.749863	0.895137
PEAK20	65	2010	3.37012	3.52396	0.46894	0.657077	8.0201
PEAK20	65	2015	3.58841	4.00737	0.694646	0.849318	9.13974
PEAK20	65	2020	4.11501	3.97621	0.814437	1.04415	9.94981
PEAK20	65	2025	3.28601	3.67325	0.843234	1.19468	8.99717
PEAK20	65	2030	1.80183	3.10854	0.856944	1.32111	7.08842
PEAK20	65	2035	0.30197	2.3252	0.557702	1.17677	4.36164
PEAK20	65	2040	-0.282583	1.70455	0.444043	0.962494	2.8285
PEAK20	65	2045	-0.625395	0.933654	0.233266	0.807619	1.34914
PEAK20	65	2050	-0.781642	0.44842	0.120363	0.664388	0.451529
PEAK20	66	2010	3.37012	3.52396	0.46894	0.657077	8.0201
PEAK20	66	2015	3.58841	4.00737	0.694646	0.849318	9.13974
PEAK20	66	2020	4.11501	3.97621	0.814437	1.04415	9.94981
PEAK20	66	2025	3.36274	3.66291	0.839888	1.19216	9.0577
PEAK20	66	2030	1.90008	3.1739	0.868279	1.32776	7.27002
PEAK20	66	2035	0.335659	2.59588	0.579814	1.20484	4.71619
PEAK20	66	2040	-0.256248	1.93888	0.482559	0.988693	3.15388
PEAK20	66	2045	-0.774075	1.19082	0.276642	0.821843	1.51523
PEAK20	66	2050	-0.86794	0.68379	0.141364	0.680748	0.637962
PEAK20	67	2010	3.37012	3.52396	0.46894	0.657077	8.0201
PEAK20	67	2015	3.58841	4.00737	0.694646	0.849318	9.13974
PEAK20	67	2020	4.11501	3.97621	0.814437	1.04415	9.94981
PEAK20	67	2025	3.20538	3.72037	0.850415	1.19851	8.97467
PEAK20	67	2030	1.71989	3.12447	0.853699	1.32288	7.02094
PEAK20	67	2035	0.295024	2.25627	0.540891	1.1377	4.22989
PEAK20	67	2040	-0.295868	1.65067	0.461516	0.948924	2.76524
PEAK20	67	2045	-0.791413	0.920603	0.238901	0.778246	1.14634
PEAK20	67	2050	-0.952631	0.438387	0.131339	0.647442	0.264537
PEAK20	68	2010	3.37012	3.52396	0.46894	0.657077	8.0201
PEAK20	68	2015	3.58841	4.00737	0.694646	0.849318	9.13974
PEAK20	68	2020	4.11501	3.97621	0.814437	1.04415	9.94981
PEAK20	68	2025	3.29245	3.77635	0.885056	1.19558	9.14943
PEAK20	68	2030	2.00707	3.26483	0.935282	1.33802	7.5452
PEAK20	68	2035	0.641204	2.72156	0.65085	1.23984	5.25345
PEAK20	68	2040	0.173535	2.17127	0.556882	1.04563	3.94732
PEAK20	68	2045	-0.472932	1.4635	0.321266	0.885115	2.19695
PEAK20	68	2050	-0.601644	0.919275	0.166807	0.854646	1.33908
PEAK20	69	2010	3.37012	3.52396	0.46894	0.657077	8.0201
PEAK20	69	2015	3.58841	4.00737	0.694646	0.849318	9.13974
PEAK20	69	2020	4.11501	3.97621	0.814437	1.04415	9.94981
PEAK20	69	2025	3.52803	3.74729	0.876007	1.19006	9.34139
PEAK20	69	2030	2.4565	3.36573	0.95159	1.34728	8.1211
PEAK20	69	2035	1.14716	2.95908	0.90766	1.36392	6.37782
PEAK20	69	2040	0.751683	2.53863	0.897673	1.20057	5.38855
PEAK20	69	2045	0.0425603	2.08576	0.675852	1.00496	3.80914
PEAK20	69	2050	-0.200304	1.58192	0.474473	0.906881	2.76297
PEAK20	70	2010	3.37012	3.52396	0.46894	0.657077	8.0201
PEAK20	70	2015	3.58841	4.00737	0.694646	0.849318	9.13974
PEAK20	70	2020	4.11501	3.97621	0.814437	1.04415	9.94981
PEAK20	70	2025	3.44642	3.72573	0.875596	1.19124	9.23899
PEAK20	70	2030	2.19715	3.32391	0.95159	1.34122	7.81388
PEAK20	70	2035	0.859848	2.82053	0.766899	1.33073	5.77801
PEAK20	70	2040	0.301022	2.3785	0.668181	1.15082	4.49852
PEAK20	70	2045	-0.479353	1.70759	0.435069	0.954051	2.61736
PEAK20	70	2050	-0.749787	1.18414	0.265804	0.881583	1.58174
PEAK20	71	2010	3.37012	3.52396	0.46894	0.657077	8.0201
PEAK20	71	2015	3.58841	4.00737	0.694646	0.849318	9.13974
PEAK20	71	2020	4.11501	3.97621	0.814437	1.04415	9.94981
PEAK20	71	2025	3.45036	3.66647	0.86799	1.18816	9.17297
PEAK20	71	2030	2.07139	3.25789	0.951296	1.33526	7.61584
PEAK20	71	2035	0.617477	2.7411	0.738816	1.29396	5.39135
PEAK20	71	2040	0.10449	2.2673	0.698568	1.07526	4.14561
PEAK20	71	2045	-0.610928	1.6872	0.457068	0.918353	2.45169
PEAK20	71	2050	-0.758372	1.15153	0.276099	0.861307	1.53056
PEAK20	72	2010	3.37012	3.52396	0.46894	0.657077	8.0201
PEAK20	72	2015	3.58841	4.00737	0.694646	0.849318	9.13974
PEAK20	72	2020	4.11501	3.97621	0.814437	1.04415	9.94981
PEAK20	72	2025	3.44336	3.80632	0.883845	1.19398	9.3275
PEAK20	72	2030	2.37471	3.40503	0.95159	1.34809	8.07942
PEAK20	72	2035	1.06403	2.97057	0.902957	1.35889	6.29644
PEAK20	72	2040	0.755523	2.5751	0.905949	1.19083	5.42741
PEAK20	72	2045	0.311403	2.10077	0.709387	1.01004	4.1316
PEAK20	72	2050	0.0550557	1.58754	0.503207	0.909907	3.05571
PEAK20	73	2010	3.37012	3.52396	0.46894	0.657077	8.0201
PEAK20	73	2015	3.58841	4.00737	0.694646	0.849318	9.13974
PEAK20	73	2020	4.11501	3.97621	0.814437	1.04415	9.94981
PEAK20	73	2025	3.4739	3.80508	0.885391	1.19387	9.35825
PEAK20	73	2030	2.47299	3.39936	0.95159	1.34773	8.17167
PEAK20	73	2035	1.18772	3.01082	0.912291	1.36572	6.47655
PEAK20	73	2040	0.754409	2.62354	0.908075	1.2114	5.49742
PEAK20	73	2045	0.309619	2.14151	0.669718	1.01189	4.13274
PEAK20	73	2050	0.0559326	1.63942	0.483024	0.920235	3.09861
PEAK20	74	2010	3.37012	3.52396	0.46894	0.657077	8.0201
PEAK20	74	2015	3.58841	4.00737	0.694646	0.849318	9.13974
PEAK20	74	2020	4.11501	3.97621	0.814437	1.04415	9.94981
PEAK20	74	2025	3.39727	3.82239	0.889073	1.19395	9.30268
PEAK20	74	2030	2.31889	3.38673	0.95159	1.34774	8.00495
PEAK20	74	2035	0.958992	2.98301	0.848619	1.36044	6.15106
PEAK20	74	2040	0.697099	2.59293	0.817693	1.18931	5.29703
PEAK20	74	2045	-0.187338	1.97345	0.565125	0.989069	3.3403
PEAK20	74	2050	-0.419027	1.45839	0.378931	0.914667	2.33297
PEAK20	75	2010	3.37012	3.52396	0.46894	0.657077	8.0201
PEAK20	75	2015	3.58841	4.00737	0.694646	0.849318	9.13974
PEAK20	75	2020	4.11501	3.97621	0.814437	1.04415	9.94981
PEAK20	75	2025	3.3956	3.71929	0.877004	1.19325	9.18515
PEAK20	75	2030	2.10542	3.26845	0.940006	1.33849	7.65236
PEAK20	75	2035	0.701318	2.76702	0.710653	1.28368	5.46267
PEAK20	75	2040	0.164116	2.27959	0.602244	1.07764	4.12359
PEAK20	75	2045	-0.664853	1.57291	0.386265	0.894805	2.18912
PEAK20	75	2050	-0.850119	1.01715	0.215821	0.755338	1.13819
PEAK20	76	2010	3.37012	3.52396	0.46894	0.657077	8.0201
PEAK20	76	2015	3.58841	4.00737	0.694646	0.849318	9.13974
PEAK20	76	2020	4.11501	3.97621	0.814437	1.04415	9.94981
PEAK20	76	2025	3.44631	3.75384	0.877727	1.19204	9.26991
PEAK20	76	2030	2.26992	3.33822	0.95159	1.34692	7.90665
PEAK20	76	2035	0.845525	2.93357	0.833489	1.34656	5.95914
PEAK20	76	2040	0.355018	2.53643	0.806046	1.16265	4.86015
PEAK20	76	2045	-0.399766	1.96407	0.551034	0.967335	3.08268
PEAK20	76	2050	-0.68642	1.45895	0.364643	0.891606	2.02878
PEAK20	77	2010	3.37012	3.52396	0.46894	0.657077	8.0201
PEAK20	77	2015	3.58841	4.00737	0.694646	0.849318	9.13974
PEAK20	77	2020	4.11501	3.97621	0.814437	1.04415	9.94981
PEAK20	77	2025	3.47226	3.74308	0.876177	1.19131	9.28282
PEAK20	77	2030	2.28586	3.36066	0.95159	1.34727	7.94538
PEAK20	77	2035	0.895945	2.94461	0.840106	1.3541	6.03475
PEAK20	77	2040	0.619951	2.49642	0.777477	1.17509	5.06894
PEAK20	77	2045	0.290372	1.91695	0.544304	0.981376	3.73301
PEAK20	77	2050	0.0592452	1.39118	0.363451	0.904276	2.71816
PEAK20	78	2010	3.37012	3.52396	0.46894	0.657077	8.0201
PEAK20	78	2015	3.58841	4.00737	0.694646	0.849318	9.13974
PEAK20	78	2020	4.11501	3.97621	0.814437	1.04415	9.94981
PEAK20	78	2025	3.32114	3.76514	0.884051	1.19498	9.16531
PEAK20	78	2030	2.07677	3.25204	0.928026	1.33601	7.59284
PEAK20	78	2035	0.619972	2.7478	0.694935	1.28374	5.34645
PEAK20	78	2040	0.0907024	2.25066	0.581021	1.0689	3.99129
PEAK20	78	2045	-0.570683	1.52769	0.355719	0.905327	2.21805
PEAK20	78	2050	-0.666601	1.00011	0.214673	0.754913	1.30309
PEAK20	79	2010	3.37012	3.52396	0.46894	0.657077	8.0201
PEAK20	79	2015	3.58841	4.00737	0.694646	0.849318	9.13974
PEAK20	79	2020	4.11501	3.97621	0.814437	1.04415	9.94981
PEAK20	79	2025	3.42267	3.78658	0.884328	1.19408	9.28766
PEAK20	79	2030	2.33417	3.33259	0.95159	1.34154	7.95989
PEAK20	79	2035	0.9502	2.93431	0.835725	1.34285	6.06308
PEAK20	79	2040	0.409361	2.53988	0.80864	1.16136	4.91924
PEAK20	79	2045	-0.366152	2.01154	0.546567	0.965823	3.15778
PEAK20	79	2050	-0.587216	1.51029	0.365451	0.891754	2.18028
PEAK20	80	2010	3.37012	3.52396	0.46894	0.657077	8.0201
PEAK20	80	2015	3.58841	4.00737	0.694646	0.849318	9.13974
PEAK20	80	2020	4.11501	3.97621	0.814437	1.04415	9.94981
PEAK20	80	2025	3.518	3.72414	0.873752	1.19038	9.30627
PEAK20	80	2030	2.42159	3.30496	0.95159	1.33759	8.01574
PEAK20	80	2035	1.07682	2.89888	0.851386	1.34503	6.17211
PEAK20	80	2040	0.727976	2.44483	0.809937	1.16527	5.14801
PEAK20	80	2045	-0.16979	1.92667	0.537162	0.979246	3.27329
PEAK20	80	2050	-0.39548	1.43302	0.361671	0.90141	2.30062
PEAK20	81	2010	3.37012	3.52396	0.46894	0.657077	8.0201
PEAK20	81	2015	3.58841	4.00737	0.694646	0.849318	9.13974
PEAK20	81	2020	4.11501	3.97621	0.814437	1.04415	9.94981
PEAK20	81	2025	3.36943	3.71751	0.873777	1.1921	9.15283
PEAK20	81	2030	2.05715	3.23127	0.929438	1.33754	7.5554
PEAK20	81	2035	0.623589	2.71394	0.678461	1.25737	5.27336
PEAK20	81	2040	0.168123	2.2039	0.563323	1.06011	3.99545
PEAK20	81	2045	-0.486193	1.49701	0.347876	0.897506	2.2562
PEAK20	81	2050	-0.61161	0.996851	0.200093	0.852288	1.43762
PEAK20	82	2010	3.37012	3.52396	0.46894	0.657077	8.0201
PEAK20	82	2015	3.58841	4.00737	0.694646	0.849318	9.13974
PEAK20	82	2020	4.11501	3.97621	0.814437	1.04415	9.94981
PEAK20	82	2025	3.50822	3.75893	0.880419	1.19197	9.33953
PEAK20	82	2030	2.4948	3.32772	0.95159	1.34141	8.11552
PEAK20	82	2035	1.18668	2.92782	0.897305	1.35512	6.36692
PEAK20	82	2040	0.751115	2.52977	0.869786	1.17237	5.32303
PEAK20	82	2045	0.282024	2.04217	0.657556	0.990416	3.97216
PEAK20	82	2050	0.0533718	1.54494	0.460208	0.905865	2.96438
PEAK20	83	2010	3.37012	3.52396	0.46894	0.657077	8.0201
PEAK20	83	2015	3.58841	4.00737	0.694646	0.849318	9.13974
PEAK20	83	2020	4.11501	3.97621	0.814437	1.04415	9.94981
PEAK20	83	2025	3.35825	3.67464	0.847809	1.19411	9.0748
PEAK20	83	2030	1.96861	3.14552	0.879508	1.32769	7.32133
PEAK20	83	2035	0.387275	2.60864	0.614804	1.20565	4.81636
PEAK20	83	2040	-0.22892	1.9977	0.49827	0.984875	3.25193
PEAK20	83	2045	-0.862955	1.29728	0.302513	0.847332	1.58417
PEAK20	83	2050	-0.941046	0.791407	0.162018	0.732969	0.745347
PEAK20	84	2010	3.37012	3.52396	0.46894	0.657077	8.0201
PEAK20	84	2015	3.58841	4.00737	0.694646	0.849318	9.13974
PEAK20	84	2020	4.11501	3.97621	0.814437	1.04415	9.94981
PEAK20	84	2025	3.51492	3.75282	0.876176	1.18805	9.33197
PEAK20	84	2030	2.46175	3.33668	0.95159	1.3428	8.09282
PEAK20	84	2035	1.1643	2.91936	0.893988	1.34497	6.32262
PEAK20	84	2040	0.63858	2.50388	0.866026	1.18087	5.18936
PEAK20	84	2045	-0.198134	2.05009	0.629895	1.0026	3.48446
PEAK20	84	2050	-0.431029	1.5509	0.432324	0.905428	2.45763
PEAK20	85	2010	3.37012	3.52396	0.46894	0.657077	8.0201
PEAK20	85	2015	3.58841	4.00737	0.694646	0.849318	9.13974
PEAK20	85	2020	4.11501	3.97621	0.814437	1.04415	9.94981
PEAK20	85	2025	3.37442	3.78189	0.886231	1.19469	9.23723
PEAK20	85	2030	2.13801	3.37388	0.95159	1.34512	7.8086
PEAK20	85	2035	0.824107	2.85498	0.766829	1.3218	5.76771
PEAK20	85	2040	0.206691	2.41413	0.661259	1.1257	4.40777
PEAK20	85	2045	-0.575002	1.74138	0.429148	0.930014	2.52553
PEAK20	85	2050	-0.741356	1.19722	0.248688	0.877027	1.58158
PEAK20	86	2010	3.37012	3.52396	0.46894	0.657077	8.0201
PEAK20	86	2015	3.58841	4.00737	0.694646	0.849318	9.13974
PEAK20	86	2020	4.11501	3.97621	0.814437	1.04415	9.94981
PEAK20	86	2025	3.3941	3.70923	0.874173	1.19322	9.17072
PEAK20	86	2030	2.07743	3.26504	0.929755	1.33687	7.60909
PEAK20	86	2035	0.66865	2.75863	0.684636	1.26627	5.37818
PEAK20	86	2040	0.184621	2.26258	0.569147	1.066	4.08235
PEAK20	86	2045	-0.465534	1.56636	0.366681	0.90161	2.36911
PEAK20	86	2050	-0.590065	1.01479	0.19951	0.852999	1.47723
PEAK20	87	2010	3.37012	3.52396	0.46894	0.657077	8.0201
PEAK20	87	2015	3.58841	4.00737	0.694646	0.849318	9.13974
PEAK20	87	2020	4.11501	3.97621	0.814437	1.04415	9.94981
PEAK20	87	2025	3.55593	3.75564	0.877649	1.19093	9.38015
PEAK20	87	2030	2.59637	3.34472	0.95159	1.34469	8.23737
PEAK20	87	2035	1.41239	2.9292	0.899531	1.3637	6.60482
PEAK20	87	2040	0.953889	2.52904	0.898471	1.19153	5.57293
PEAK20	87	2045	0.189753	2.05535	0.691417	1.01005	3.94657
PEAK20	87	2050	-0.0585263	1.58603	0.489736	0.90603	2.92327
PEAK20	88	2010	3.37012	3.52396	0.46894	0.657077	8.0201
PEAK20	88	2015	3.58841	4.00737	0.694646	0.849318	9.13974
PEAK20	88	2020	4.11501	3.97621	0.814437	1.04415	9.94981
PEAK20	88	2025	3.3767	3.73256	0.879995	1.19362	9.18287
PEAK20	88	2030	2.12055	3.24774	0.94083	1.3364	7.64553
PEAK20	88	2035	0.634831	2.76499	0.754739	1.29477	5.44933
PEAK20	88	2040	0.189086	2.3086	0.641847	1.08692	4.22645
PEAK20	88	2045	-0.63853	1.6595	0.415437	0.902767	2.33918
PEAK20	88	2050	-0.811703	1.13782	0.239971	0.854654	1.42074
PEAK20	89	2010	3.37012	3.52396	0.46894	0.657077	8.0201
PEAK20	89	2015	3.58841	4.00737	0.694646	0.849318	9.13974
PEAK20	89	2020	4.11501	3.97621	0.814437	1.04415	9.94981
PEAK20	89	2025	3.33496	3.6795	0.843197	1.19529	9.05295
PEAK20	89	2030	1.89539	3.17296	0.860604	1.32681	7.25577
PEAK20	89	2035	0.363256	2.56571	0.57385	1.18554	4.68836
PEAK20	89	2040	-0.257741	1.95672	0.476798	0.966223	3.142
PEAK20	89	2045	-0.616819	1.20899	0.279171	0.834871	1.70621
PEAK20	89	2050	-0.7639	0.670049	0.139418	0.70528	0.750846
PEAK20	90	2010	3.37012	3.52396	0.46894	0.657077	8.0201
PEAK20	90	2015	3.58841	4.00737	0.694646	0.849318	9.13974
PEAK20	90	2020	4.11501	3.97621	0.814437	1.04415	9.94981
PEAK20	90	2025	3.34842	3.72221	0.863333	1.19411	9.12808
PEAK20	90	2030	2.03921	3.21199	0.898284	1.33166	7.48115
PEAK20	90	2035	0.569938	2.6776	0.643712	1.23714	5.12839
PEAK20	90	2040	-0.155419	2.11892	0.531485	1.00725	3.50223
PEAK20	90	2045	-0.696956	1.3689	0.310335	0.874647	1.85692
PEAK20	90	2050	-0.775141	0.852454	0.170284	0.750792	0.99839
PEAK20	91	2010	3.37012	3.52396	0.46894	0.657077	8.0201
PEAK20	91	2015	3.58841	4.00737	0.694646	0.849318	9.13974
PEAK20	91	2020	4.11501	3.97621	0.814437	1.04415	9.94981
PEAK20	91	2025	3.38617	3.65913	0.84903	1.19199	9.08632
PEAK20	91	2030	2.04242	3.10293	0.881668	1.32887	7.35589
PEAK20	91	2035	0.455189	2.58329	0.625287	1.22007	4.88383
PEAK20	91	2040	-0.218532	2.00153	0.513099	0.993925	3.29002
PEAK20	91	2045	-0.591709	1.27162	0.30493	0.872763	1.85761
PEAK20	91	2050	-0.667395	0.785078	0.169292	0.749898	1.03687
PEAK20	92	2010	3.37012	3.52396	0.46894	0.657077	8.0201
PEAK20	92	2015	3.58841	4.00737	0.694646	0.849318	9.13974
PEAK20	92	2020	4.11501	3.97621	0.814437	1.04415	9.94981
PEAK20	92	2025	3.28678	3.72123	0.848634	1.19551	9.05216
PEAK20	92	2030	1.87462	3.19596	0.859047	1.32378	7.25341
PEAK20	92	2035	0.380754	2.56262	0.569024	1.17136	4.68376
PEAK20	92	2040	-0.177304	1.89026	0.479901	0.988319	3.18118
PEAK20	92	2045	-0.629139	1.11983	0.273222	0.860461	1.62438
PEAK20	92	2050	-0.713688	0.646845	0.143515	0.758188	0.834861
PEAK20	93	2010	3.37012	3.52396	0.46894	0.657077	8.0201
PEAK20	93	2015	3.58841	4.00737	0.694646	0.849318	9.13974
PEAK20	93	2020	4.11501	3.97621	0.814437	1.04415	9.94981
PEAK20	93	2025	3.35643	3.6689	0.841936	1.19239	9.05965
PEAK20	93	2030	1.87252	3.20363	0.870374	1.32934	7.27586
PEAK20	93	2035	0.357066	2.58839	0.579769	1.20237	4.72759
PEAK20	93	2040	-0.262571	1.97721	0.486377	0.984228	3.18524
PEAK20	93	2045	-0.70719	1.243	0.277785	0.833177	1.64677
PEAK20	93	2050	-0.849923	0.706837	0.136858	0.67405	0.667821
PEAK20	94	2010	3.37012	3.52396	0.46894	0.657077	8.0201
PEAK20	94	2015	3.58841	4.00737	0.694646	0.849318	9.13974
PEAK20	94	2020	4.11501	3.97621	0.814437	1.04415	9.94981
PEAK20	94	2025	3.29623	3.75644	0.870845	1.19613	9.11966
PEAK20	94	2030	1.98629	3.22682	0.908829	1.33395	7.45588
PEAK20	94	2035	0.554835	2.65837	0.644235	1.22163	5.07907
PEAK20	94	2040	-0.128864	2.06011	0.529375	0.999281	3.4599
PEAK20	94	2045	-0.505831	1.3552	0.327938	0.892783	2.0701
PEAK20	94	2050	-0.58146	0.826056	0.181418	0.759303	1.18532
PEAK20	95	2010	3.37012	3.52396	0.46894	0.657077	8.0201
PEAK20	95	2015	3.58841	4.00737	0.694646	0.849318	9.13974
PEAK20	95	2020	4.11501	3.97621	0.814437	1.04415	9.94981
PEAK20	95	2025	3.37591	3.75601	0.882525	1.19502	9.20946
PEAK20	95	2030	2.13481	3.30536	0.947284	1.33783	7.72528
PEAK20	95	2035	0.848258	2.77997	0.699071	1.27774	5.60503
PEAK20	95	2040	0.516152	2.31112	0.58774	1.08206	4.49707
PEAK20	95	2045	-0.206064	1.62537	0.363692	0.921049	2.70405
PEAK20	95	2050	-0.514265	1.05728	0.190913	0.857587	1.59152
PEAK20	96	2010	3.37012	3.52396	0.46894	0.657077	8.0201
PEAK20	96	2015	3.58841	4.00737	0.694646	0.849318	9.13974
PEAK20	96	2020	4.11501	3.97621	0.814437	1.04415	9.94981
PEAK20	96	2025	3.33704	3.68033	0.844311	1.19338	9.05506
PEAK20	96	2030	1.92941	3.1402	0.864396	1.32809	7.2621
PEAK20	96	2035	0.359631	2.56145	0.581802	1.19784	4.70073
PEAK20	96	2040	-0.254045	1.86146	0.482046	0.979375	3.06884
PEAK20	96	2045	-0.619034	1.1359	0.269908	0.836783	1.62356
PEAK20	96	2050	-0.801347	0.630306	0.13906	0.674498	0.642517
PEAK20	97	2010	3.37012	3.52396	0.46894	0.657077	8.0201
PEAK20	97	2015	3.58841	4.00737	0.694646	0.849318	9.13974
PEAK20	97	2020	4.11501	3.97621	0.814437	1.04415	9.94981
PEAK20	97	2025	3.44724	3.73535	0.876747	1.19145	9.25079
PEAK20	97	2030	2.23674	3.32069	0.95159	1.34025	7.84927
PEAK20	97	2035	0.85555	2.83299	0.818818	1.33975	5.84711
PEAK20	97	2040	0.445146	2.38199	0.751413	1.15901	4.73755
PEAK20	97	2045	-0.286891	1.7934	0.518942	0.971762	2.99721
PEAK20	97	2050	-0.49475	1.28761	0.34838	0.881871	2.02311
PEAK20	98	2010	3.37012	3.52396	0.46894	0.657077	8.0201
PEAK20	98	2015	3.58841	4.00737	0.694646	0.849318	9.13974
PEAK20	98	2020	4.11501	3.97621	0.814437	1.04415	9.94981
PEAK20	98	2025	3.31588	3.66596	0.841238	1.19558	9.01866
PEAK20	98	2030	1.87082	3.10423	0.855015	1.32283	7.1529
PEAK20	98	2035	0.31115	2.43776	0.556719	1.1819	4.48752
PEAK20	98	2040	-0.282282	1.80172	0.46613	0.956219	2.94179
PEAK20	98	2045	-0.801818	1.1002	0.258391	0.725017	1.28179
PEAK20	98	2050	-0.951787	0.586597	0.133419	0.587013	0.355241
PEAK20	99	2010	3.37012	3.52396	0.46894	0.657077	8.0201
PEAK20	99	2015	3.58841	4.00737	0.694646	0.849318	9.13974
PEAK20	99	2020	4.11501	3.97621	0.814437	1.04415	9.94981
PEAK20	99	2025	3.39115	3.68938	0.85856	1.19418	9.13327
PEAK20	99	2030	2.05968	3.20044	0.90326	1.33333	7.49672
PEAK20	99	2035	0.618383	2.66046	0.643266	1.23667	5.15879
PEAK20	99	2040	0.0779113	2.10939	0.531591	1.03635	3.75525
PEAK20	99	2045	-0.683512	1.40055	0.329732	0.861657	1.90842
PEAK20	99	2050	-0.7603	0.877216	0.188367	0.766981	1.07226
PEAK20	100	2010	3.37012	3.52396	0.46894	0.657077	8.0201
PEAK20	100	2015	3.58841	4.00737	0.694646	0.849318	9.13974
PEAK20	100	2020	4.11501	3.97621	0.814437	1.04415	9.94981
PEAK20	100	2025	3.47927	3.72825	0.875501	1.19152	9.27454
PEAK20	100	2030	2.29795	3.32675	0.95159	1.34424	7.92053
PEAK20	100	2035	0.934055	2.89478	0.822367	1.33502	5.98623
PEAK20	100	2040	0.467	2.44516	0.788111	1.15598	4.85625
PEAK20	100	2045	-0.266735	1.92554	0.527269	0.973692	3.15976
PEAK20	100	2050	-0.492248	1.41742	0.35538	0.883612	2.16416
PEAK20	101	2010	3.37012	3.52396	0.46894	0.657077	8.0201
PEAK20	101	2015	3.58841	4.00737	0.694646	0.849318	9.13974
PEAK20	101	2020	4.11501	3.97621	0.814437	1.04415	9.94981
PEAK20	101	2025	3.34857	3.60352	0.831216	1.19166	8.97498
PEAK20	101	2030	1.8411	3.02481	0.842557	1.31338	7.02184
PEAK20	101	2035	0.285846	2.28507	0.535137	1.1256	4.23165
PEAK20	101	2040	-0.289533	1.71142	0.453131	0.942618	2.81764
PEAK20	101	2045	-0.917582	1.03957	0.254812	0.680757	1.05756
PEAK20	101	2050	-1.26538	0.560942	0.126978	0.564346	-0.0131162
PEAK20	102	2010	3.37012	3.52396	0.46894	0.657077	8.0201
PEAK20	102	2015	3.58841	4.00737	0.694646	0.849318	9.13974
PEAK20	102	2020	4.11501	3.97621	0.814437	1.04415	9.94981
PEAK20	102	2025	3.34487	3.70728	0.860014	1.1948	9.10696
PEAK20	102	2030	1.96674	3.21999	0.899753	1.33132	7.4178
PEAK20	102	2035	0.480542	2.6649	0.633188	1.22609	5.00472
PEAK20	102	2040	-0.213565	2.10258	0.515979	0.998378	3.40338
PEAK20	102	2045	-0.72837	1.35541	0.304195	0.86585	1.79708
PEAK20	102	2050	-0.806449	0.840892	0.163228	0.745425	0.943096
PEAK20	103	2010	3.37012	3.52396	0.46894	0.657077	8.0201
PEAK20	103	2015	3.58841	4.00737	0.694646	0.849318	9.13974
PEAK20	103	2020	4.11501	3.97621	0.814437	1.04415	9.94981
PEAK20	103	2025	3.41061	3.70152	0.875663	1.19134	9.17913
PEAK20	103	2030	2.15847	3.21527	0.926916	1.33366	7.63431
PEAK20	103	2035	0.616869	2.73568	0.770142	1.30474	5.42743
PEAK20	103	2040	0.0930335	2.25423	0.657143	1.08064	4.08505
PEAK20	103	2045	-0.559557	1.62936	0.4358	0.931973	2.43758
PEAK20	103	2050	-0.646701	1.09126	0.25756	0.851707	1.55382
PEAK20	104	2010	3.37012	3.52396	0.46894	0.657077	8.0201
PEAK20	104	2015	3.58841	4.00737	0.694646	0.849318	9.13974
PEAK20	104	2020	4.11501	3.97621	0.814437	1.04415	9.94981
PEAK20	104	2025	3.47903	3.77761	0.879912	1.19187	9.32842
PEAK20	104	2030	2.36488	3.41776	0.95159	1.34793	8.08216
PEAK20	104	2035	1.02398	3.00039	0.9151	1.36233	6.3018
PEAK20	104	2040	0.758463	2.59152	0.889961	1.19969	5.43964
PEAK20	104	2045	0.3156	2.11384	0.673297	1.00984	4.11258
PEAK20	104	2050	0.0649921	1.60133	0.469019	0.916659	3.052
PEAK20	105	2010	3.37012	3.52396	0.46894	0.657077	8.0201
PEAK20	105	2015	3.58841	4.00737	0.694646	0.849318	9.13974
PEAK20	105	2020	4.11501	3.97621	0.814437	1.04415	9.94981
PEAK20	105	2025	3.34131	3.64413	0.839713	1.19498	9.02013
PEAK20	105	2030	1.87969	3.09949	0.855289	1.32283	7.1573
PEAK20	105	2035	0.313902	2.43854	0.563079	1.1806	4.49612
PEAK20	105	2040	-0.276457	1.77734	0.468958	0.955498	2.92534
PEAK20	105	2045	-0.717123	1.04909	0.255205	0.800259	1.38743
PEAK20	105	2050	-0.848723	0.546706	0.136641	0.681165	0.515789
PEAK20	106	2010	3.37012	3.52396	0.46894	0.657077	8.0201
PEAK20	106	2015	3.58841	4.00737	0.694646	0.849318	9.13974
PEAK20	106	2020	4.11501	3.97621	0.814437	1.04415	9.94981
PEAK20	106	2025	3.3668	3.61521	0.833142	1.1875	9.00264
PEAK20	106	2030	1.88124	3.06035	0.848579	1.31468	7.10485
PEAK20	106	2035	0.300547	2.38313	0.546975	1.16307	4.39371
PEAK20	106	2040	-0.277284	1.73184	0.456103	0.954306	2.86496
PEAK20	106	2045	-0.799829	1.02221	0.246708	0.696773	1.16586
PEAK20	106	2050	-0.948326	0.526613	0.128578	0.566067	0.272932
PEAK20	107	2010	3.37012	3.52396	0.46894	0.657077	8.0201
PEAK20	107	2015	3.58841	4.00737	0.694646	0.849318	9.13974
PEAK20	107	2020	4.11501	3.97621	0.814437	1.04415	9.94981
PEAK20	107	2025	3.37111	3.73481	0.879523	1.19362	9.17906
PEAK20	107	2030	2.06899	3.2819	0.945822	1.33738	7.63409
PEAK20	107	2035	0.623917	2.77576	0.724634	1.30268	5.42699
PEAK20	107	2040	0.150778	2.29482	0.645867	1.08071	4.17218
PEAK20	107	2045	-0.716739	1.66817	0.419231	0.909149	2.27981
PEAK20	107	2050	-0.867569	1.1247	0.236113	0.846198	1.33944
PEAK20	108	2010	3.37012	3.52396	0.46894	0.657077	8.0201
PEAK20	108	2015	3.58841	4.00737	0.694646	0.849318	9.13974
PEAK20	108	2020	4.11501	3.97621	0.814437	1.04415	9.94981
PEAK20	108	2025	3.4254	3.73824	0.876801	1.19315	9.23358
PEAK20	108	2030	2.21153	3.29699	0.95159	1.33757	7.79767
PEAK20	108	2035	0.855843	2.80013	0.773193	1.3172	5.74636
PEAK20	108	2040	0.238757	2.35146	0.700259	1.14178	4.43225
PEAK20	108	2045	-0.505409	1.74983	0.464541	0.951878	2.66084
PEAK20	108	2050	-0.674131	1.23823	0.290721	0.853643	1.70846
PEAK20	109	2010	3.37012	3.52396	0.46894	0.657077	8.0201
PEAK20	109	2015	3.58841	4.00737	0.694646	0.849318	9.13974
PEAK20	109	2020	4.11501	3.97621	0.814437	1.04415	9.94981
PEAK20	109	2025	3.49303	3.79339	0.884774	1.19452	9.36572
PEAK20	109	2030	2.5119	3.38255	0.95159	1.34803	8.19408
PEAK20	109	2035	1.23215	2.98576	0.922516	1.37987	6.5203
PEAK20	109	2040	0.792737	2.58264	0.932342	1.20932	5.51704
PEAK20	109	2045	0.308462	2.1105	0.79053	1.01552	4.22501
PEAK20	109	2050	0.0540465	1.61728	0.534371	0.917056	3.12275
PEAK20	110	2010	3.37012	3.52396	0.46894	0.657077	8.0201
PEAK20	110	2015	3.58841	4.00737	0.694646	0.849318	9.13974
PEAK20	110	2020	4.11501	3.97621	0.814437	1.04415	9.94981
PEAK20	110	2025	3.41741	3.77903	0.881289	1.19386	9.2716
PEAK20	110	2030	2.22893	3.38464	0.95159	1.34655	7.9117
PEAK20	110	2035	0.867688	2.93641	0.81698	1.34792	5.969
PEAK20	110	2040	0.595841	2.48668	0.771416	1.1706	5.02454
PEAK20	110	2045	-0.186471	1.87295	0.53833	0.976089	3.2009
PEAK20	110	2050	-0.428833	1.36214	0.359035	0.904428	2.19677
PEAK20	111	2010	3.37012	3.52396	0.46894	0.657077	8.0201
PEAK20	111	2015	3.58841	4.00737	0.694646	0.849318	9.13974
PEAK20	111	2020	4.11501	3.97621	0.814437	1.04415	9.94981
PEAK20	111	2025	3.3684	3.67128	0.852777	1.19202	9.08449
PEAK20	111	2030	1.95768	3.17318	0.889838	1.32968	7.35038
PEAK20	111	2035	0.391571	2.64206	0.626328	1.21312	4.87308
PEAK20	111	2040	-0.248794	2.06888	0.5115	0.993418	3.325
PEAK20	111	2045	-0.761705	1.32691	0.303737	0.862425	1.73137
PEAK20	111	2050	-0.838612	0.81571	0.164946	0.743767	0.885811
PEAK20	112	2010	3.37012	3.52396	0.46894	0.657077	8.0201
PEAK20	112	2015	3.58841	4.00737	0.694646	0.849318	9.13974
PEAK20	112	2020	4.11501	3.97621	0.814437	1.04415	9.94981
PEAK20	112	2025	3.42534	3.81012	0.885116	1.19401	9.31459
PEAK20	112	2030	2.3725	3.36929	0.95159	1.3473	8.04068
PEAK20	112	2035	1.06241	2.94589	0.855834	1.35668	6.22081
PEAK20	112	2040	0.744521	2.56508	0.831029	1.17768	5.31832
PEAK20	112	2045	0.269572	2.03159	0.581922	0.982279	3.86536
PEAK20	112	2050	0.0538863	1.51924	0.41502	0.905249	2.89339
PEAK20	113	2010	3.37012	3.52396	0.46894	0.657077	8.0201
PEAK20	113	2015	3.58841	4.00737	0.694646	0.849318	9.13974
PEAK20	113	2020	4.11501	3.97621	0.814437	1.04415	9.94981
PEAK20	113	2025	3.33685	3.67746	0.842383	1.19502	9.05172
PEAK20	113	2030	1.8957	3.16372	0.865973	1.32667	7.25207
PEAK20	113	2035	0.335842	2.58087	0.573229	1.19121	4.68115
PEAK20	113	2040	-0.259574	1.9557	0.479737	0.982122	3.15798
PEAK20	113	2045	-0.900216	1.19823	0.276878	0.838801	1.4137
PEAK20	113	2050	-0.99346	0.716239	0.137005	0.705524	0.565309
PEAK20	114	2010	3.37012	3.52396	0.46894	0.657077	8.0201
PEAK20	114	2015	3.58841	4.00737	0.694646	0.849318	9.13974
PEAK20	114	2020	4.11501	3.97621	0.814437	1.04415	9.94981
PEAK20	114	2025	3.38166	3.61713	0.835023	1.19055	9.02436
PEAK20	114	2030	1.95975	3.03899	0.849433	1.32183	7.17001
PEAK20	114	2035	0.361128	2.4147	0.559459	1.18564	4.52093
PEAK20	114	2040	-0.265179	1.80295	0.465438	0.954887	2.9581
PEAK20	114	2045	-0.751909	1.13511	0.276409	0.785612	1.44522
PEAK20	114	2050	-0.856919	0.624599	0.140696	0.720256	0.628631
PEAK20	115	2010	3.37012	3.52396	0.46894	0.657077	8.0201
PEAK20	115	2015	3.58841	4.00737	0.694646	0.849318	9.13974
PEAK20	115	2020	4.11501	3.97621	0.814437	1.04415	9.94981
PEAK20	115	2025	3.44504	3.75685	0.87835	1.19125	9.27149
PEAK20	115	2030	2.25876	3.35808	0.95159	1.34295	7.91139
PEAK20	115	2035	0.889541	2.89004	0.837251	1.35155	5.96838
PEAK20	115	2040	0.587223	2.4288	0.766643	1.17439	4.95706
PEAK20	115	2045	-0.215954	1.84091	0.532974	0.979166	3.1371
PEAK20	115	2050	-0.482016	1.31505	0.355176	0.895752	2.08396
PEAK20	116	2010	3.37012	3.52396	0.46894	0.657077	8.0201
PEAK20	116	2015	3.58841	4.00737	0.694646	0.849318	9.13974
PEAK20	116	2020	4.11501	3.97621	0.814437	1.04415	9.94981
PEAK20	116	2025	3.4079	3.77155	0.881927	1.19404	9.25542
PEAK20	116	2030	2.24597	3.32409	0.95159	1.34151	7.86317
PEAK20	116	2035	0.860984	2.86794	0.817303	1.32802	5.87424
PEAK20	116	2040	0.528148	2.43592	0.759368	1.15032	4.87375
PEAK20	116	2045	-0.203858	1.86845	0.522471	0.970555	3.15762
PEAK20	116	2050	-0.480658	1.36505	0.350413	0.884533	2.11933
PEAK20	117	2010	3.37012	3.52396	0.46894	0.657077	8.0201
PEAK20	117	2015	3.58841	4.00737	0.694646	0.849318	9.13974
PEAK20	117	2020	4.11501	3.97621	0.814437	1.04415	9.94981
PEAK20	117	2025	3.41943	3.77695	0.881574	1.19376	9.27171
PEAK20	117	2030	2.24472	3.37075	0.95159	1.34499	7.91204
PEAK20	117	2035	0.866624	2.93734	0.818463	1.34723	5.96966
PEAK20	117	2040	0.582606	2.4833	0.770671	1.17071	5.00729
PEAK20	117	2045	-0.0525496	1.92393	0.537101	0.976647	3.38513
PEAK20	117	2050	-0.424634	1.41173	0.358412	0.904437	2.24995
PEAK20	118	2010	3.37012	3.52396	0.46894	0.657077	8.0201
PEAK20	118	2015	3.58841	4.00737	0.694646	0.849318	9.13974
PEAK20	118	2020	4.11501	3.97621	0.814437	1.04415	9.94981
PEAK20	118	2025	3.42556	3.75423	0.878143	1.19312	9.25106
PEAK20	118	2030	2.22346	3.33375	0.95159	1.34128	7.85008
PEAK20	118	2035	0.862632	2.83413	0.815858	1.33607	5.8487
PEAK20	118	2040	0.251512	2.39533	0.733523	1.15994	4.5403
PEAK20	118	2045	-0.470506	1.73242	0.50899	0.955264	2.72617
PEAK20	118	2050	-0.627376	1.21559	0.323236	0.887706	1.79915
PEAK20	119	2010	3.37012	3.52396	0.46894	0.657077	8.0201
PEAK20	119	2015	3.58841	4.00737	0.694646	0.849318	9.13974
PEAK20	119	2020	4.11501	3.97621	0.814437	1.04415	9.94981
PEAK20	119	2025	3.46214	3.83597	0.889222	1.19767	9.385
PEAK20	119	2030	2.56782	3.38368	0.95159	1.34882	8.25191
PEAK20	119	2035	1.3389	2.99218	0.925966	1.37617	6.63322
PEAK20	119	2040	0.887325	2.58159	0.964126	1.2111	5.64414
PEAK20	119	2045	0.310093	2.11008	0.859093	1.0169	4.29616
PEAK20	119	2050	0.0552616	1.60126	0.571781	0.913987	3.14229
PEAK20	120	2010	3.37012	3.52396	0.46894	0.657077	8.0201
PEAK20	120	2015	3.58841	4.00737	0.694646	0.849318	9.13974
PEAK20	120	2020	4.11501	3.97621	0.814437	1.04415	9.94981
PEAK20	120	2025	3.41915	3.78061	0.884715	1.1939	9.27838
PEAK20	120	2030	2.31151	3.32772	0.95159	1.34122	7.93204
PEAK20	120	2035	0.967646	2.87743	0.822505	1.34113	6.00871
PEAK20	120	2040	0.343998	2.44229	0.762378	1.16041	4.70907
PEAK20	120	2045	-0.450731	1.84925	0.524927	0.96478	2.88823
PEAK20	120	2050	-0.786261	1.34097	0.358208	0.88602	1.79894
PEAK20	121	2010	3.37012	3.52396	0.46894	0.657077	8.0201
PEAK20	121	2015	3.58841	4.00737	0.694646	0.849318	9.13974
PEAK20	121	2020	4.11501	3.97621	0.814437	1.04415	9.94981
PEAK20	121	2025	3.3782	3.68914	0.85744	1.19461	9.11938
PEAK20	121	2030	2.03846	3.18933	0.898196	1.32908	7.45507
PEAK20	121	2035	0.596755	2.62007	0.63255	1.2281	5.07747
PEAK20	121	2040	-0.0340607	2.03124	0.522408	1.01451	3.5341
PEAK20	121	2045	-0.729537	1.32416	0.310896	0.856531	1.76205
PEAK20	121	2050	-0.807247	0.807087	0.168619	0.744417	0.912875
PEAK20	122	2010	3.37012	3.52396	0.46894	0.657077	8.0201
PEAK20	122	2015	3.58841	4.00737	0.694646	0.849318	9.13974
PEAK20	122	2020	4.11501	3.97621	0.814437	1.04415	9.94981
PEAK20	122	2025	3.51273	3.72648	0.875068	1.19142	9.30569
PEAK20	122	2030	2.42826	3.29655	0.95159	1.33759	8.014
PEAK20	122	2035	1.07677	2.89588	0.854091	1.34198	6.16872
PEAK20	122	2040	0.398705	2.43301	0.815534	1.1511	4.79835
PEAK20	122	2045	-0.526897	1.92066	0.533627	0.951311	2.87871
PEAK20	122	2050	-0.772363	1.41651	0.36928	0.870474	1.8839
PEAK20	123	2010	3.37012	3.52396	0.46894	0.657077	8.0201
PEAK20	123	2015	3.58841	4.00737	0.694646	0.849318	9.13974
PEAK20	123	2020	4.11501	3.97621	0.814437	1.04415	9.94981
PEAK20	123	2025	3.44334	3.74353	0.877219	1.19156	9.25564
PEAK20	123	2030	2.27101	3.30252	0.95159	1.33873	7.86385
PEAK20	123	2035	0.81183	2.90193	0.826481	1.33532	5.87556
PEAK20	123	2040	0.342943	2.44531	0.763228	1.15953	4.71101
PEAK20	123	2045	-0.414726	1.90181	0.529465	0.966241	2.98279
PEAK20	123	2050	-0.638399	1.40882	0.353973	0.887188	2.01158
PEAK20	124	2010	3.37012	3.52396	0.46894	0.657077	8.0201
PEAK20	124	2015	3.58841	4.00737	0.694646	0.849318	9.13974
PEAK20	124	2020	4.11501	3.97621	0.814437	1.04415	9.94981
PEAK20	124	2025	3.38125	3.73199	0.878	1.19325	9.18449
PEAK20	124	2030	2.07381	3.28818	0.949865	1.33853	7.65039
PEAK20	124	2035	0.632527	2.79375	0.729851	1.30268	5.45881
PEAK20	124	2040	0.212724	2.31948	0.618245	1.10055	4.251
PEAK20	124	2045	-0.495001	1.64549	0.389122	0.931694	2.4713
PEAK20	124	2050	-0.651085	1.12492	0.219807	0.77271	1.46635
PEAK20	125	2010	3.37012	3.52396	0.46894	0.657077	8.0201
PEAK20	125	2015	3.58841	4.00737	0.694646	0.849318	9.13974
PEAK20	125	2020	4.11501	3.97621	0.814437	1.04415	9.94981
PEAK20	125	2025	3.31335	3.6646	0.843358	1.19435	9.01566
PEAK20	125	2030	1.82063	3.13982	0.860034	1.32341	7.1439
PEAK20	125	2035	0.303364	2.41138	0.564611	1.1906	4.46996
PEAK20	125	2040	-0.276242	1.78817	0.465761	0.963644	2.94134
PEAK20	125	2045	-0.828823	1.06295	0.255272	0.71214	1.20154
PEAK20	125	2050	-1.05962	0.567192	0.133216	0.564882	0.205669
PEAK20	126	2010	3.37012	3.52396	0.46894	0.657077	8.0201
PEAK20	126	2015	3.58841	4.00737	0.694646	0.849318	9.13974
PEAK20	126	2020	4.11501	3.97621	0.814437	1.04415	9.94981
PEAK20	126	2025	3.31617	3.68248	0.844432	1.19558	9.03866
PEAK20	126	2030	1.92693	3.10476	0.857578	1.32363	7.2129
PEAK20	126	2035	0.375673	2.47806	0.56828	1.18266	4.60467
PEAK20	126	2040	-0.263138	1.85276	0.472679	0.959256	3.02156
PEAK20	126	2045	-0.613713	1.13728	0.271805	0.828823	1.6242
PEAK20	126	2050	-0.785938	0.630482	0.138872	0.672946	0.656362
PEAK20	127	2010	3.37012	3.52396	0.46894	0.657077	8.0201
PEAK20	127	2015	3.58841	4.00737	0.694646	0.849318	9.13974
PEAK20	127	2020	4.11501	3.97621	0.814437	1.04415	9.94981
PEAK20	127	2025	3.42257	3.73117	0.876377	1.19325	9.22338
PEAK20	127	2030	2.1862	3.29078	0.95159	1.33847	7.76704
PEAK20	127	2035	0.852427	2.78139	0.749434	1.30332	5.68657
PEAK20	127	2040	0.327697	2.34111	0.650233	1.09956	4.4186
PEAK20	127	2045	-0.527661	1.70667	0.422762	0.932375	2.53415
PEAK20	127	2050	-0.851888	1.19284	0.235697	0.86679	1.44344
PEAK20	128	2010	3.37012	3.52396	0.46894	0.657077	8.0201
PEAK20	128	2015	3.58841	4.00737	0.694646	0.849318	9.13974
PEAK20	128	2020	4.11501	3.97621	0.814437	1.04415	9.94981
PEAK20	128	2025	3.40321	3.6805	0.869021	1.19141	9.14415
PEAK20	128	2030	2.0482	3.22804	0.92344	1.32967	7.52935
PEAK20	128	2035	0.554598	2.72756	0.689732	1.25062	5.2225
PEAK20	128	2040	-0.119836	2.20701	0.592264	1.01715	3.69658
PEAK20	128	2045	-0.857012	1.51878	0.380523	0.878488	1.92078
PEAK20	128	2050	-0.951405	0.964416	0.215901	0.741814	0.970724
PEAK20	129	2010	3.37012	3.52396	0.46894	0.657077	8.0201
PEAK20	129	2015	3.58841	4.00737	0.694646	0.849318	9.13974
PEAK20	129	2020	4.11501	3.97621	0.814437	1.04415	9.94981
PEAK20	129	2025	3.3803	3.70778	0.876266	1.19322	9.15757
PEAK20	129	2030	2.04807	3.2478	0.937723	1.33604	7.56962
PEAK20	129	2035	0.599245	2.73666	0.702819	1.26241	5.30113
PEAK20	129	2040	0.0372174	2.24947	0.588616	1.04572	3.92103
PEAK20	129	2045	-0.6346	1.54955	0.353243	0.893064	2.16126
PEAK20	129	2050	-0.758565	1.01058	0.204962	0.851672	1.30865
PEAK20	130	2010	3.37012	3.52396	0.46894	0.657077	8.0201
PEAK20	130	2015	3.58841	4.00737	0.694646	0.849318	9.13974
PEAK20	130	2020	4.11501	3.97621	0.814437	1.04415	9.94981
PEAK20	130	2025	3.40633	3.66935	0.865029	1.19133	9.13205
PEAK20	130	2030	2.09739	3.15789	0.907362	1.33043	7.49307
PEAK20	130	2035	0.603905	2.64963	0.665886	1.23224	5.15166
PEAK20	130	2040	-0.0298672	2.08382	0.565868	1.01388	3.6337
PEAK20	130	2045	-0.598663	1.37102	0.346049	0.862976	1.98139
PEAK20	130	2050	-0.673215	0.852319	0.19817	0.795948	1.17322
PEAK20	131	2010	3.37012	3.52396	0.46894	0.657077	8.0201
PEAK20	131	2015	3.58841	4.00737	0.694646	0.849318	9.13974
PEAK20	131	2020	4.11501	3.97621	0.814437	1.04415	9.94981
PEAK20	131	2025	3.3672	3.71061	0.876282	1.19314	9.14723
PEAK20	131	2030	2.08541	3.19668	0.926733	1.32979	7.53861
PEAK20	131	2035	0.573761	2.70694	0.702721	1.25717	5.24059
PEAK20	131	2040	-0.0711816	2.18837	0.580626	1.02492	3.72273
PEAK20	131	2045	-0.616453	1.48184	0.348517	0.902831	2.11674
PEAK20	131	2050	-0.704396	0.964636	0.202323	0.753933	1.2165
PEAK20	132	2010	3.37012	3.52396	0.46894	0.657077	8.0201
PEAK20	132	2015	3.58841	4.00737	0.694646	0.849318	9.13974
PEAK20	132	2020	4.11501	3.97621	0.814437	1.04415	9.94981
PEAK20	132	2025	3.34018	3.7412	0.882152	1.19539	9.15892
PEAK20	132	2030	2.08563	3.22808	0.928626	1.33134	7.57368
PEAK20	132	2035	0.614491	2.7369	0.692459	1.2652	5.30905
PEAK20	132	2040	0.194448	2.21958	0.58356	1.07275	4.07033
PEAK20	132	2045	-0.467437	1.51335	0.374073	0.911661	2.33164
PEAK20	132	2050	-0.606669	0.976162	0.21193	0.838867	1.42029
PEAK20	133	2010	3.37012	3.52396	0.46894	0.657077	8.0201
PEAK20	133	2015	3.58841	4.00737	0.694646	0.849318	9.13974
PEAK20	133	2020	4.11501	3.97621	0.814437	1.04415	9.94981
PEAK20	133	2025	3.42841	3.73757	0.876933	1.19142	9.23433
PEAK20	133	2030	2.19397	3.31671	0.95159	1.33763	7.7999
PEAK20	133	2035	0.859394	2.80761	0.766234	1.31748	5.75072
PEAK20	133	2040	0.413016	2.353	0.726007	1.14227	4.63429
PEAK20	133	2045	-0.296257	1.75777	0.488525	0.961999	2.91204
PEAK20	133	2050	-0.494521	1.24751	0.305185	0.882683	1.94086
PEAK20	134	2010	3.37012	3.52396	0.46894	0.657077	8.0201
PEAK20	134	2015	3.58841	4.00737	0.694646	0.849318	9.13974
PEAK20	134	2020	4.11501	3.97621	0.814437	1.04415	9.94981
PEAK20	134	2025	3.54669	3.75824	0.878048	1.19143	9.3744
PEAK20	134	2030	2.55051	3.37237	0.95159	1.34565	8.22012
PEAK20	134	2035	1.27077	3.00235	0.928877	1.36915	6.57115
PEAK20	134	2040	0.826478	2.5857	0.922108	1.20587	5.54015
PEAK20	134	2045	0.311769	2.10968	0.714691	1.01254	4.14868
PEAK20	134	2050	0.0545531	1.59155	0.504273	0.918459	3.06883
PEAK20	135	2010	3.37012	3.52396	0.46894	0.657077	8.0201
PEAK20	135	2015	3.58841	4.00737	0.694646	0.849318	9.13974
PEAK20	135	2020	4.11501	3.97621	0.814437	1.04415	9.94981
PEAK20	135	2025	3.41566	3.694	0.872771	1.19134	9.17378
PEAK20	135	2030	2.14843	3.22116	0.915605	1.33304	7.61824
PEAK20	135	2035	0.628668	2.74971	0.732828	1.28484	5.39605
PEAK20	135	2040	0.165484	2.23289	0.605283	1.07382	4.07747
PEAK20	135	2045	-0.534297	1.60267	0.371768	0.911822	2.35196
PEAK20	135	2050	-0.605983	1.08526	0.225322	0.759222	1.46382
PEAK20	136	2010	3.37012	3.52396	0.46894	0.657077	8.0201
PEAK20	136	2015	3.58841	4.00737	0.694646	0.849318	9.13974
PEAK20	136	2020	4.11501	3.97621	0.814437	1.04415	9.94981
PEAK20	136	2025	3.52972	3.77338	0.878013	1.19295	9.37406
PEAK20	136	2030	2.53208	3.38696	0.95159	1.34848	8.2191
PEAK20	136	2035	1.26929	2.99231	0.927376	1.38018	6.56916
PEAK20	136	2040	0.825151	2.57619	0.964126	1.21908	5.58455
PEAK20	136	2045	0.311608	2.10349	0.82657	1.01511	4.25678
PEAK20	136	2050	0.0548839	1.6203	0.561386	0.917002	3.15357
PEAK20	137	2010	3.37012	3.52396	0.46894	0.657077	8.0201
PEAK20	137	2015	3.58841	4.00737	0.694646	0.849318	9.13974
PEAK20	137	2020	4.11501	3.97621	0.814437	1.04415	9.94981
PEAK20	137	2025	3.28031	3.72321	0.849881	1.19643	9.04983
PEAK20	137	2030	1.89977	3.16562	0.854264	1.32676	7.24641
PEAK20	137	2035	0.352198	2.56751	0.568901	1.18149	4.6701
PEAK20	137	2040	-0.253965	1.95417	0.476865	0.972453	3.14952
PEAK20	137	2045	-0.774143	1.19902	0.279139	0.849545	1.55356
PEAK20	137	2050	-0.856162	0.682286	0.14584	0.738675	0.710639
PEAK20	138	2010	3.37012	3.52396	0.46894	0.657077	8.0201
PEAK20	138	2015	3.58841	4.00737	0.694646	0.849318	9.13974
PEAK20	138	2020	4.11501	3.97621	0.814437	1.04415	9.94981
PEAK20	138	2025	3.44389	3.70838	0.875134	1.19138	9.21879
PEAK20	138	2030	2.17085	3.29165	0.95159	1.33917	7.75327
PEAK20	138	2035	0.675532	2.82983	0.822217	1.33211	5.65968
PEAK20	138	2040	0.277905	2.37523	0.757156	1.14502	4.55531
PEAK20	138	2045	-0.550054	1.77416	0.522844	0.939135	2.68608
PEAK20	138	2050	-0.783174	1.26477	0.347233	0.875619	1.70444
PEAK20	139	2010	3.37012	3.52396	0.46894	0.657077	8.0201
PEAK20	139	2015	3.58841	4.00737	0.694646	0.849318	9.13974
PEAK20	139	2020	4.11501	3.97621	0.814437	1.04415	9.94981
PEAK20	139	2025	3.35146	3.76242	0.879988	1.19412	9.18799
PEAK20	139	2030	2.04715	3.34082	0.933789	1.33913	7.66088
PEAK20	139	2035	0.640555	2.84083	0.697573	1.30035	5.47931
PEAK20	139	2040	0.203069	2.36272	0.584374	1.09923	4.24939
PEAK20	139	2045	-0.494413	1.66561	0.361739	0.921458	2.45439
PEAK20	139	2050	-0.649274	1.06813	0.206188	0.814682	1.43973
PEAK20	140	2010	3.37012	3.52396	0.46894	0.657077	8.0201
PEAK20	140	2015	3.58841	4.00737	0.694646	0.849318	9.13974
PEAK20	140	2020	4.11501	3.97621	0.814437	1.04415	9.94981
PEAK20	140	2025	3.30223	3.6753	0.842479	1.19526	9.01526
PEAK20	140	2030	1.82747	3.13971	0.85184	1.32368	7.1427
PEAK20	140	2035	0.321125	2.39476	0.568953	1.18277	4.46761
PEAK20	140	2040	-0.244949	1.73749	0.468929	0.962244	2.92371
PEAK20	140	2045	-0.644539	1.02055	0.249893	0.811045	1.43695
PEAK20	140	2050	-0.792371	0.506645	0.139669	0.66198	0.515922
PEAK20	141	2010	3.37012	3.52396	0.46894	0.657077	8.0201
PEAK20	141	2015	3.58841	4.00737	0.694646	0.849318	9.13974
PEAK20	141	2020	4.11501	3.97621	0.814437	1.04415	9.94981
PEAK20	141	2025	3.37744	3.6239	0.834663	1.19166	9.02767
PEAK20	141	2030	1.89062	3.10816	0.85728	1.32385	7.17992
PEAK20	141	2035	0.326836	2.45963	0.566214	1.18759	4.54027
PEAK20	141	2040	-0.294024	1.79449	0.471413	0.964767	2.93665
PEAK20	141	2045	-0.777138	1.08313	0.2635	0.794062	1.36356
PEAK20	141	2050	-0.932909	0.556318	0.136382	0.653104	0.412895
PEAK20	142	2010	3.37012	3.52396	0.46894	0.657077	8.0201
PEAK20	142	2015	3.58841	4.00737	0.694646	0.849318	9.13974
PEAK20	142	2020	4.11501	3.97621	0.814437	1.04415	9.94981
PEAK20	142	2025	3.41966	3.77915	0.88492	1.19408	9.27782
PEAK20	142	2030	2.30682	3.33143	0.95159	1.34053	7.93037
PEAK20	142	2035	0.979279	2.86424	0.819959	1.34196	6.00544
PEAK20	142	2040	0.64843	2.44026	0.759228	1.16039	5.00831
PEAK20	142	2045	0.260793	1.84546	0.522588	0.976748	3.60558
PEAK20	142	2050	-0.15156	1.34505	0.349317	0.904335	2.44714
PEAK20	143	2010	3.37012	3.52396	0.46894	0.657077	8.0201
PEAK20	143	2015	3.58841	4.00737	0.694646	0.849318	9.13974
PEAK20	143	2020	4.11501	3.97621	0.814437	1.04415	9.94981
PEAK20	143	2025	3.28867	3.69817	0.846332	1.1964	9.02956
PEAK20	143	2030	1.87048	3.141	0.851424	1.3227	7.1856
PEAK20	143	2035	0.322793	2.49593	0.561618	1.17103	4.55137
PEAK20	143	2040	-0.24601	1.84717	0.470677	0.959944	3.03178
PEAK20	143	2045	-0.688065	1.11523	0.268779	0.809244	1.50519
PEAK20	143	2050	-0.787477	0.619013	0.144177	0.67811	0.653823
PEAK20	144	2010	3.37012	3.52396	0.46894	0.657077	8.0201
PEAK20	144	2015	3.58841	4.00737	0.694646	0.849318	9.13974
PEAK20	144	2020	4.11501	3.97621	0.814437	1.04415	9.94981
PEAK20	144	2025	3.35885	3.71666	0.874987	1.19318	9.14367
PEAK20	144	2030	2.04431	3.22214	0.927444	1.33402	7.52792
PEAK20	144	2035	0.574791	2.71431	0.682463	1.24815	5.21971
PEAK20	144	2040	-0.0697757	2.17564	0.56803	1.01755	3.69144
PEAK20	144	2045	-0.662922	1.47233	0.323592	0.886498	2.0195
PEAK20	144	2050	-0.789835	0.956975	0.182865	0.805941	1.15595
PEAK20	145	2010	3.37012	3.52396	0.46894	0.657077	8.0201
PEAK20	145	2015	3.58841	4.00737	0.694646	0.849318	9.13974
PEAK20	145	2020	4.11501	3.97621	0.814437	1.04415	9.94981
PEAK20	145	2025	3.37853	3.69332	0.859919	1.19304	9.12481
PEAK20	145	2030	2.03752	3.20089	0.901212	1.33172	7.47134
PEAK20	145	2035	0.563702	2.65218	0.64728	1.24607	5.10924
PEAK20	145	2040	-0.1334	2.06246	0.538196	1.01261	3.47987
PEAK20	145	2045	-0.683405	1.35805	0.334492	0.885604	1.89474
PEAK20	145	2050	-0.759028	0.838548	0.198818	0.748015	1.02635
PEAK20	146	2010	3.37012	3.52396	0.46894	0.657077	8.0201
PEAK20	146	2015	3.58841	4.00737	0.694646	0.849318	9.13974
PEAK20	146	2020	4.11501	3.97621	0.814437	1.04415	9.94981
PEAK20	146	2025	3.41501	3.76188	0.880462	1.19359	9.25094
PEAK20	146	2030	2.22593	3.33093	0.95159	1.34128	7.84974
PEAK20	146	2035	0.864455	2.82858	0.816389	1.33859	5.84801
PEAK20	146	2040	0.242665	2.38089	0.752471	1.15248	4.5285
PEAK20	146	2045	-0.578513	1.75737	0.516385	0.947513	2.64275
PEAK20	146	2050	-0.820123	1.23324	0.33723	0.876065	1.62642
PEAK20	147	2010	3.37012	3.52396	0.46894	0.657077	8.0201
PEAK20	147	2015	3.58841	4.00737	0.694646	0.849318	9.13974
PEAK20	147	2020	4.11501	3.97621	0.814437	1.04415	9.94981
PEAK20	147	2025	3.41621	3.74769	0.878869	1.19315	9.23592
PEAK20	147	2030	2.19033	3.32131	0.95159	1.34145	7.80468
PEAK20	147	2035	0.860658	2.80782	0.773928	1.31764	5.76004
PEAK20	147	2040	0.423381	2.3495	0.648316	1.1417	4.5629
PEAK20	147	2045	-0.361822	1.68633	0.400732	0.959214	2.68446
PEAK20	147	2050	-0.516885	1.16297	0.220795	0.879457	1.74634
PEAK20	148	2010	3.37012	3.52396	0.46894	0.657077	8.0201
PEAK20	148	2015	3.58841	4.00737	0.694646	0.849318	9.13974
PEAK20	148	2020	4.11501	3.97621	0.814437	1.04415	9.94981
PEAK20	148	2025	3.52192	3.75563	0.877196	1.19153	9.34627
PEAK20	148	2030	2.48932	3.34975	0.95159	1.34506	8.13572
PEAK20	148	2035	1.18897	2.95833	0.898499	1.36057	6.40637
PEAK20	148	2040	0.753483	2.56858	0.87074	1.18087	5.37367
PEAK20	148	2045	0.287081	2.08426	0.66888	0.993969	4.03419
PEAK20	148	2050	0.0442004	1.58141	0.466959	0.906731	2.9993
PEAK20	149	2010	3.37012	3.52396	0.46894	0.657077	8.0201
PEAK20	149	2015	3.58841	4.00737	0.694646	0.849318	9.13974
PEAK20	149	2020	4.11501	3.97621	0.814437	1.04415	9.94981
PEAK20	149	2025	3.49492	3.78069	0.884354	1.18855	9.34851
PEAK20	149	2030	2.50729	3.33855	0.95159	1.34502	8.14245
PEAK20	149	2035	1.18614	2.96882	0.891728	1.37282	6.41951
PEAK20	149	2040	0.753177	2.56939	0.902338	1.20033	5.42523
PEAK20	149	2045	0.309151	2.07598	0.732066	1.01026	4.12745
PEAK20	149	2050	0.0537794	1.57216	0.518179	0.910272	3.05439
PEAK20	150	2010	3.37012	3.52396	0.46894	0.657077	8.0201
PEAK20	150	2015	3.58841	4.00737	0.694646	0.849318	9.13974
PEAK20	150	2020	4.11501	3.97621	0.814437	1.04415	9.94981
PEAK20	150	2025	3.3521	3.68704	0.844937	1.19296	9.07704
PEAK20	150	2030	1.96175	3.1643	0.872687	1.32928	7.32802
PEAK20	150	2035	0.410432	2.58272	0.614821	1.22146	4.82943
PEAK20	150	2040	-0.25974	1.98964	0.4958	0.986433	3.21213
PEAK20	150	2045	-0.609245	1.25598	0.28559	0.844924	1.77725
PEAK20	150	2050	-0.77629	0.734965	0.147978	0.679889	0.786543
PEAK20	151	2010	3.37012	3.52396	0.46894	0.657077	8.0201
PEAK20	151	2015	3.58841	4.00737	0.694646	0.849318	9.13974
PEAK20	151	2020	4.11501	3.97621	0.814437	1.04415	9.94981
PEAK20	151	2025	3.38035	3.7627	0.880949	1.19326	9.21726
PEAK20	151	2030	2.14619	3.31175	0.95159	1.33916	7.7487
PEAK20	151	2035	0.651042	2.84391	0.819396	1.33641	5.65075
PEAK20	151	2040	0.236637	2.38385	0.749967	1.14719	4.51764
PEAK20	151	2045	-0.505361	1.7418	0.516225	0.948465	2.70113
PEAK20	151	2050	-0.680224	1.24103	0.320521	0.885859	1.76719
PEAK20	152	2010	3.37012	3.52396	0.46894	0.657077	8.0201
PEAK20	152	2015	3.58841	4.00737	0.694646	0.849318	9.13974
PEAK20	152	2020	4.11501	3.97621	0.814437	1.04415	9.94981
PEAK20	152	2025	3.36368	3.70141	0.871252	1.19134	9.12768
PEAK20	152	2030	2.04562	3.18422	0.916691	1.33342	7.47996
PEAK20	152	2035	0.533836	2.66132	0.687213	1.2437	5.12607
PEAK20	152	2040	-0.101193	2.11704	0.577464	1.01371	3.60702
PEAK20	152	2045	-0.567258	1.49253	0.356533	0.905186	2.18699
PEAK20	152	2050	-0.637801	0.949754	0.207794	0.760391	1.28014
PEAK20	153	2010	3.37012	3.52396	0.46894	0.657077	8.0201
PEAK20	153	2015	3.58841	4.00737	0.694646	0.849318	9.13974
PEAK20	153	2020	4.11501	3.97621	0.814437	1.04415	9.94981
PEAK20	153	2025	3.40069	3.78317	0.883402	1.19408	9.26134
PEAK20	153	2030	2.21988	3.3647	0.95159	1.34476	7.88094
PEAK20	153	2035	0.865748	2.90216	0.809023	1.33201	5.90894
PEAK20	153	2040	0.57447	2.45106	0.786317	1.15535	4.9672
PEAK20	153	2045	0.272207	1.89444	0.527671	0.972255	3.66657
PEAK20	153	2050	0.053661	1.38539	0.350721	0.894897	2.68467
PEAK20	154	2010	3.37012	3.52396	0.46894	0.657077	8.0201
PEAK20	154	2015	3.58841	4.00737	0.694646	0.849318	9.13974
PEAK20	154	2020	4.11501	3.97621	0.814437	1.04415	9.94981
PEAK20	154	2025	3.33859	3.64232	0.837579	1.19464	9.01312
PEAK20	154	2030	1.88548	3.08038	0.85254	1.31788	7.13628
PEAK20	154	2035	0.298538	2.42851	0.555247	1.17279	4.45508
PEAK20	154	2040	-0.297959	1.75258	0.464117	0.950546	2.86929
PEAK20	154	2045	-0.869983	1.06388	0.251204	0.695215	1.14032
PEAK20	154	2050	-1.11629	0.55603	0.132577	0.563856	0.136173
PEAK20	155	2010	3.37012	3.52396	0.46894	0.657077	8.0201
PEAK20	155	2015	3.58841	4.00737	0.694646	0.849318	9.13974
PEAK20	155	2020	4.11501	3.97621	0.814437	1.04415	9.94981
PEAK20	155	2025	3.49028	3.75439	0.878598	1.19161	9.31488
PEAK20	155	2030	2.37011	3.37239	0.95159	1.34747	8.04156
PEAK20	155	2035	1.03119	2.95983	0.870783	1.36072	6.22252
PEAK20	155	2040	0.756968	2.54531	0.839171	1.17142	5.31287
PEAK20	155	2045	0.102695	2.08584	0.583312	0.988349	3.7602
PEAK20	155	2050	-0.138416	1.57222	0.400806	0.905	2.73961
PEAK20	156	2010	3.37012	3.52396	0.46894	0.657077	8.0201
PEAK20	156	2015	3.58841	4.00737	0.694646	0.849318	9.13974
PEAK20	156	2020	4.11501	3.97621	0.814437	1.04415	9.94981
PEAK20	156	2025	3.32481	3.62685	0.836536	1.19466	8.98286
PEAK20	156	2030	1.80373	3.08251	0.846501	1.31274	7.04549
PEAK20	156	2035	0.266678	2.33987	0.539184	1.13208	4.27781
PEAK20	156	2040	-0.306777	1.79076	0.450505	0.914234	2.84873
PEAK20	156	2045	-0.989525	1.04721	0.241511	0.712538	1.01173
PEAK20	156	2050	-1.35648	0.528675	0.120449	0.589334	-0.118025
PEAK20	157	2010	3.37012	3.52396	0.46894	0.657077	8.0201
PEAK20	157	2015	3.58841	4.00737	0.694646	0.849318	9.13974
PEAK20	157	2020	4.11501	3.97621	0.814437	1.04415	9.94981
PEAK20	157	2025	3.21645	3.72747	0.851105	1.19564	8.99066
PEAK20	157	2030	1.75829	3.13498	0.852974	1.32267	7.06891
PEAK20	157	2035	0.303163	2.29552	0.556397	1.16847	4.32355
PEAK20	157	2040	-0.25502	1.68041	0.465424	0.957729	2.84854
PEAK20	157	2045	-0.542786	0.962012	0.252237	0.731002	1.40247
PEAK20	157	2050	-0.739644	0.44575	0.139371	0.590633	0.43611
PEAK20	158	2010	3.37012	3.52396	0.46894	0.657077	8.0201
PEAK20	158	2015	3.58841	4.00737	0.694646	0.849318	9.13974
PEAK20	158	2020	4.11501	3.97621	0.814437	1.04415	9.94981
PEAK20	158	2025	3.47062	3.7544	0.877375	1.19377	9.29616
PEAK20	158	2030	2.36718	3.32749	0.95159	1.33915	7.9854
PEAK20	158	2035	1.04522	2.90171	0.824112	1.34184	6.11289
PEAK20	158	2040	0.714141	2.45832	0.78864	1.15536	5.11646
PEAK20	158	2045	-0.194507	1.93223	0.529151	0.975707	3.24258
PEAK20	158	2050	-0.443756	1.42952	0.360652	0.890759	2.23717
PEAK20	159	2010	3.37012	3.52396	0.46894	0.657077	8.0201
PEAK20	159	2015	3.58841	4.00737	0.694646	0.849318	9.13974
PEAK20	159	2020	4.11501	3.97621	0.814437	1.04415	9.94981
PEAK20	159	2025	3.45279	3.77151	0.880923	1.19359	9.29881
PEAK20	159	2030	2.37601	3.32557	0.95159	1.34018	7.99336
PEAK20	159	2035	1.08274	2.86619	0.833502	1.346	6.12842
PEAK20	159	2040	0.412536	2.42298	0.768939	1.16042	4.76487
PEAK20	159	2045	-0.388388	1.8246	0.530723	0.965783	2.93272
PEAK20	159	2050	-0.60182	1.3168	0.357335	0.890386	1.9627
PEAK20	160	2010	3.37012	3.52396	0.46894	0.657077	8.0201
PEAK20	160	2015	3.58841	4.00737	0.694646	0.849318	9.13974
PEAK20	160	2020	4.11501	3.97621	0.814437	1.04415	9.94981
PEAK20	160	2025	3.4588	3.80959	0.884863	1.19416	9.34741
PEAK20	160	2030	2.47054	3.37108	0.95159	1.34595	8.13916
PEAK20	160	2035	1.17419	2.98044	0.894587	1.36386	6.41308
PEAK20	160	2040	0.753612	2.58632	0.906691	1.19137	5.438
PEAK20	160	2045	0.308289	2.10872	0.686825	1.01203	4.11587
PEAK20	160	2050	0.0537618	1.60042	0.499084	0.917205	3.07047
PEAK20	161	2010	3.37012	3.52396	0.46894	0.657077	8.0201
PEAK20	161	2015	3.58841	4.00737	0.694646	0.849318	9.13974
PEAK20	161	2020	4.11501	3.97621	0.814437	1.04415	9.94981
PEAK20	161	2025	3.41648	3.75967	0.878503	1.19355	9.2482
PEAK20	161	2030	2.2304	3.31933	0.95159	1.3402	7.84152
PEAK20	161	2035	0.86159	2.819	0.81375	1.33764	5.83198
PEAK20	161	2040	0.566567	2.37102	0.744587	1.158	4.84017
PEAK20	161	2045	-0.206244	1.70309	0.51099	0.972114	2.97995
PEAK20	161	2050	-0.487815	1.19865	0.328226	0.884223	1.92328
PEAK20	162	2010	3.37012	3.52396	0.46894	0.657077	8.0201
PEAK20	162	2015	3.58841	4.00737	0.694646	0.849318	9.13974
PEAK20	162	2020	4.11501	3.97621	0.814437	1.04415	9.94981
PEAK20	162	2025	3.34438	3.63747	0.836975	1.1946	9.01343
PEAK20	162	2030	1.87528	3.08851	0.852413	1.32102	7.13722
PEAK20	162	2035	0.301754	2.42088	0.558521	1.17576	4.45691
PEAK20	162	2040	-0.277394	1.77021	0.459368	0.951159	2.90334
PEAK20	162	2045	-0.874367	1.08696	0.253668	0.770399	1.23666
PEAK20	162	2050	-1.10467	0.578227	0.134612	0.638873	0.247046
PEAK20	163	2010	3.37012	3.52396	0.46894	0.657077	8.0201
PEAK20	163	2015	3.58841	4.00737	0.694646	0.849318	9.13974
PEAK20	163	2020	4.11501	3.97621	0.814437	1.04415	9.94981
PEAK20	163	2025	3.39662	3.68681	0.868711	1.19141	9.14355
PEAK20	163	2030	2.07218	3.19639	0.92645	1.33254	7.52756
PEAK20	163	2035	0.61645	2.67424	0.672316	1.256	5.21901
PEAK20	163	2040	0.0434011	2.12125	0.55783	1.03759	3.76007
PEAK20	163	2045	-0.691749	1.41339	0.353611	0.87701	1.95226
PEAK20	163	2050	-0.768201	0.884871	0.193007	0.845893	1.15557
PEAK20	164	2010	3.37012	3.52396	0.46894	0.657077	8.0201
PEAK20	164	2015	3.58841	4.00737	0.694646	0.849318	9.13974
PEAK20	164	2020	4.11501	3.97621	0.814437	1.04415	9.94981
PEAK20	164	2025	3.44785	3.74501	0.877299	1.19351	9.26368
PEAK20	164	2030	2.30375	3.29357	0.95159	1.33904	7.88795
PEAK20	164	2035	0.970753	2.81022	0.815084	1.32657	5.92263
PEAK20	164	2040	0.283091	2.35441	0.739987	1.14259	4.52008
PEAK20	164	2045	-0.648546	1.75054	0.508343	0.937886	2.54822
PEAK20	164	2050	-0.844937	1.23552	0.329532	0.86863	1.58874
PEAK20	165	2010	3.37012	3.52396	0.46894	0.657077	8.0201
PEAK20	165	2015	3.58841	4.00737	0.694646	0.849318	9.13974
PEAK20	165	2020	4.11501	3.97621	0.814437	1.04415	9.94981
PEAK20	165	2025	3.35736	3.78793	0.889488	1.19515	9.22993
PEAK20	165	2030	2.15275	3.33926	0.95159	1.34312	7.78671
PEAK20	165	2035	0.858861	2.81725	0.743395	1.30547	5.72497
PEAK20	165	2040	0.475993	2.37198	0.640568	1.12896	4.61749
PEAK20	165	2045	-0.365198	1.69051	0.413979	0.947575	2.68687
PEAK20	165	2050	-0.522916	1.17761	0.216314	0.878696	1.7497
PEAK20	166	2010	3.37012	3.52396	0.46894	0.657077	8.0201
PEAK20	166	2015	3.58841	4.00737	0.694646	0.849318	9.13974
PEAK20	166	2020	4.11501	3.97621	0.814437	1.04415	9.94981
PEAK20	166	2025	3.28856	3.6846	0.84599	1.19605	9.01521
PEAK20	166	2030	1.84221	3.12542	0.851692	1.32322	7.14255
PEAK20	166	2035	0.308846	2.42335	0.563396	1.17172	4.46731
PEAK20	166	2040	-0.253569	1.77983	0.46974	0.960521	2.95652
PEAK20	166	2045	-0.582377	1.08199	0.24941	0.809491	1.55851
PEAK20	166	2050	-0.772288	0.56065	0.141357	0.66312	0.592838
PEAK20	167	2010	3.37012	3.52396	0.46894	0.657077	8.0201
PEAK20	167	2015	3.58841	4.00737	0.694646	0.849318	9.13974
PEAK20	167	2020	4.11501	3.97621	0.814437	1.04415	9.94981
PEAK20	167	2025	3.35786	3.74588	0.880061	1.19415	9.17795
PEAK20	167	2030	2.09328	3.26346	0.933534	1.3405	7.63078
PEAK20	167	2035	0.71117	2.75165	0.691069	1.26664	5.42053
PEAK20	167	2040	0.176372	2.23915	0.574329	1.06347	4.05332
PEAK20	167	2045	-0.467156	1.5471	0.354749	0.895481	2.33018
PEAK20	167	2050	-0.592989	1.01453	0.206804	0.843403	1.47175
PEAK20	168	2010	3.37012	3.52396	0.46894	0.657077	8.0201
PEAK20	168	2015	3.58841	4.00737	0.694646	0.849318	9.13974
PEAK20	168	2020	4.11501	3.97621	0.814437	1.04415	9.94981
PEAK20	168	2025	3.49066	3.76505	0.878424	1.19197	9.32611
PEAK20	168	2030	2.39375	3.38185	0.95159	1.34805	8.07523
PEAK20	168	2035	1.06918	2.96162	0.899929	1.35754	6.28827
PEAK20	168	2040	0.755133	2.54654	0.87142	1.18864	5.36174
PEAK20	168	2045	0.312413	2.08552	0.644335	1.00896	4.05123
PEAK20	168	2050	0.0570922	1.57151	0.450168	0.909934	2.9887
PEAK20	169	2010	3.37012	3.52396	0.46894	0.657077	8.0201
PEAK20	169	2015	3.58841	4.00737	0.694646	0.849318	9.13974
PEAK20	169	2020	4.11501	3.97621	0.814437	1.04415	9.94981
PEAK20	169	2025	3.48725	3.7996	0.884912	1.19624	9.368
PEAK20	169	2030	2.52863	3.37265	0.95159	1.34804	8.20091
PEAK20	169	2035	1.25047	3.00117	0.902124	1.37989	6.53365
PEAK20	169	2040	0.811926	2.61608	0.916012	1.20925	5.55327
PEAK20	169	2045	0.309742	2.11867	0.740343	1.01554	4.1843
PEAK20	169	2050	0.0549964	1.59873	0.519217	0.919838	3.09279
PEAK20	170	2010	3.37012	3.52396	0.46894	0.657077	8.0201
PEAK20	170	2015	3.58841	4.00737	0.694646	0.849318	9.13974
PEAK20	170	2020	4.11501	3.97621	0.814437	1.04415	9.94981
PEAK20	170	2025	3.44613	3.71869	0.876236	1.19152	9.23257
PEAK20	170	2030	2.23389	3.27152	0.95159	1.33762	7.79462
PEAK20	170	2035	0.853259	2.77702	0.800851	1.30928	5.74041
PEAK20	170	2040	0.534046	2.33508	0.720395	1.13733	4.72685
PEAK20	170	2045	-0.156445	1.74529	0.496335	0.957066	3.04224
PEAK20	170	2050	-0.474763	1.24503	0.279179	0.882397	1.93184
PEAK20	171	2010	3.37012	3.52396	0.46894	0.657077	8.0201
PEAK20	171	2015	3.58841	4.00737	0.694646	0.849318	9.13974
PEAK20	171	2020	4.11501	3.97621	0.814437	1.04415	9.94981
PEAK20	171	2025	3.41002	3.74409	0.87858	1.19315	9.22583
PEAK20	171	2030	2.15681	3.32589	0.95159	1.34013	7.77442
PEAK20	171	2035	0.849469	2.81386	0.731271	1.30638	5.70097
PEAK20	171	2040	0.306251	2.37173	0.623561	1.10153	4.40307
PEAK20	171	2045	-0.43021	1.70336	0.410656	0.933324	2.61713
PEAK20	171	2050	-0.667935	1.17403	0.243017	0.874849	1.62396
PEAK20	172	2010	3.37012	3.52396	0.46894	0.657077	8.0201
PEAK20	172	2015	3.58841	4.00737	0.694646	0.849318	9.13974
PEAK20	172	2020	4.11501	3.97621	0.814437	1.04415	9.94981
PEAK20	172	2025	3.46342	3.75605	0.876295	1.19153	9.2873
PEAK20	172	2030	2.30005	3.35987	0.95159	1.3473	7.95881
PEAK20	172	2035	0.94031	2.93257	0.834031	1.35406	6.06097
PEAK20	172	2040	0.672881	2.48857	0.803486	1.16659	5.13152
PEAK20	172	2045	0.109333	1.96466	0.558154	0.982112	3.61426
PEAK20	172	2050	-0.335779	1.45293	0.383019	0.904731	2.4049
PEAK20	173	2010	3.37012	3.52396	0.46894	0.657077	8.0201
PEAK20	173	2015	3.58841	4.00737	0.694646	0.849318	9.13974
PEAK20	173	2020	4.11501	3.97621	0.814437	1.04415	9.94981
PEAK20	173	2025	3.46424	3.77621	0.880706	1.19397	9.31513
PEAK20	173	2030	2.4057	3.34095	0.95159	1.34407	8.04231
PEAK20	173	2035	1.07629	2.93963	0.860709	1.34738	6.224
PEAK20	173	2040	0.729948	2.54295	0.833406	1.16571	5.27201
PEAK20	173	2045	-0.140002	2.01516	0.558608	0.980234	3.414
PEAK20	173	2050	-0.431515	1.5124	0.39508	0.904598	2.38056
PEAK20	174	2010	3.37012	3.52396	0.46894	0.657077	8.0201
PEAK20	174	2015	3.58841	4.00737	0.694646	0.849318	9.13974
PEAK20	174	2020	4.11501	3.97621	0.814437	1.04415	9.94981
PEAK20	174	2025	3.38951	3.72173	0.87644	1.19322	9.1809
PEAK20	174	2030	2.07945	3.27291	0.949753	1.33749	7.6396
PEAK20	174	2035	0.618337	2.78318	0.732908	1.30334	5.43776
PEAK20	174	2040	0.172967	2.30698	0.611234	1.09499	4.18617
PEAK20	174	2045	-0.563403	1.63462	0.382339	0.928669	2.38222
PEAK20	174	2050	-0.714137	1.10031	0.209816	0.852589	1.44857
PEAK20	175	2010	3.37012	3.52396	0.46894	0.657077	8.0201
PEAK20	175	2015	3.58841	4.00737	0.694646	0.849318	9.13974
PEAK20	175	2020	4.11501	3.97621	0.814437	1.04415	9.94981
PEAK20	175	2025	3.31812	3.74943	0.882815	1.19497	9.14533
PEAK20	175	2030	2.02583	3.23628	0.935599	1.33518	7.53289
PEAK20	175	2035	0.54782	2.72969	0.698198	1.25371	5.22942
PEAK20	175	2040	-0.11627	2.19391	0.584368	1.02268	3.68469
PEAK20	175	2045	-0.582514	1.47971	0.35403	0.922128	2.17335
PEAK20	175	2050	-0.685039	0.930176	0.207547	0.764176	1.21686
PEAK20	176	2010	3.37012	3.52396	0.46894	0.657077	8.0201
PEAK20	176	2015	3.58841	4.00737	0.694646	0.849318	9.13974
PEAK20	176	2020	4.11501	3.97621	0.814437	1.04415	9.94981
PEAK20	176	2025	3.31079	3.65772	0.841963	1.19639	9.00687
PEAK20	176	2030	1.87087	3.07468	0.852516	1.31946	7.11753
PEAK20	176	2035	0.310851	2.39034	0.54598	1.1713	4.41847
PEAK20	176	2040	-0.302885	1.75793	0.459716	0.95199	2.86675
PEAK20	176	2045	-0.690801	1.05622	0.247133	0.791611	1.40416
PEAK20	176	2050	-0.839969	0.529148	0.131425	0.649417	0.470021
PEAK20	177	2010	3.37012	3.52396	0.46894	0.657077	8.0201
PEAK20	177	2015	3.58841	4.00737	0.694646	0.849318	9.13974
PEAK20	177	2020	4.11501	3.97621	0.814437	1.04415	9.94981
PEAK20	177	2025	3.33327	3.69012	0.845195	1.19323	9.06181
PEAK20	177	2030	1.90662	3.17481	0.871213	1.32969	7.28233
PEAK20	177	2035	0.356093	2.58358	0.585281	1.21527	4.74023
PEAK20	177	2040	-0.263911	1.94836	0.490521	0.975897	3.15087
PEAK20	177	2045	-0.764274	1.22575	0.275389	0.817717	1.55458
PEAK20	177	2050	-0.992091	0.704865	0.140203	0.657001	0.509978
PEAK20	178	2010	3.37012	3.52396	0.46894	0.657077	8.0201
PEAK20	178	2015	3.58841	4.00737	0.694646	0.849318	9.13974
PEAK20	178	2020	4.11501	3.97621	0.814437	1.04415	9.94981
PEAK20	178	2025	3.35252	3.66631	0.840597	1.19344	9.05286
PEAK20	178	2030	1.91587	3.15344	0.859182	1.327	7.25549
PEAK20	178	2035	0.362267	2.55789	0.576127	1.19154	4.68782
PEAK20	178	2040	-0.268186	1.98324	0.478478	0.965656	3.15918
PEAK20	178	2045	-0.814212	1.25968	0.292404	0.811453	1.54933
PEAK20	178	2050	-0.894671	0.699422	0.148232	0.698878	0.65186
PEAK20	179	2010	3.37012	3.52396	0.46894	0.657077	8.0201
PEAK20	179	2015	3.58841	4.00737	0.694646	0.849318	9.13974
PEAK20	179	2020	4.11501	3.97621	0.814437	1.04415	9.94981
PEAK20	179	2025	3.46634	3.78485	0.883811	1.19389	9.32889
PEAK20	179	2030	2.4231	3.36222	0.95159	1.34668	8.08359
PEAK20	179	2035	1.08493	2.97175	0.887378	1.36053	6.30459
PEAK20	179	2040	0.758426	2.57047	0.854486	1.18003	5.36342
PEAK20	179	2045	0.286507	2.0421	0.577437	0.990206	3.89625
PEAK20	179	2050	0.0542049	1.52761	0.373194	0.910081	2.86509
PEAK20	180	2010	3.37012	3.52396	0.46894	0.657077	8.0201
PEAK20	180	2015	3.58841	4.00737	0.694646	0.849318	9.13974
PEAK20	180	2020	4.11501	3.97621	0.814437	1.04415	9.94981
PEAK20	180	2025	3.28342	3.75609	0.868509	1.1954	9.10341
PEAK20	180	2030	1.9282	3.24106	0.906572	1.33132	7.40715
PEAK20	180	2035	0.489731	2.65162	0.614325	1.22825	4.98393
PEAK20	180	2040	-0.0439276	2.0673	0.519041	1.00282	3.54524
PEAK20	180	2045	-0.546355	1.35798	0.303674	0.872612	1.98791
PEAK20	180	2050	-0.623714	0.821606	0.161183	0.754512	1.11359
PEAK20	181	2010	3.37012	3.52396	0.46894	0.657077	8.0201
PEAK20	181	2015	3.58841	4.00737	0.694646	0.849318	9.13974
PEAK20	181	2020	4.11501	3.97621	0.814437	1.04415	9.94981
PEAK20	181	2025	3.35547	3.71091	0.864358	1.1949	9.12565
PEAK20	181	2030	2.06611	3.17659	0.900606	1.33056	7.47386
PEAK20	181	2035	0.561985	2.67495	0.645332	1.23189	5.11416
PEAK20	181	2040	-0.125264	2.12083	0.533779	0.997101	3.52644
PEAK20	181	2045	-0.748528	1.41122	0.304646	0.87076	1.83809
PEAK20	181	2050	-0.822927	0.87296	0.171298	0.808008	1.02934
PEAK20	182	2010	3.37012	3.52396	0.46894	0.657077	8.0201
PEAK20	182	2015	3.58841	4.00737	0.694646	0.849318	9.13974
PEAK20	182	2020	4.11501	3.97621	0.814437	1.04415	9.94981
PEAK20	182	2025	3.52838	3.75753	0.879286	1.19143	9.35662
PEAK20	182	2030	2.50722	3.36289	0.95159	1.34506	8.16677
PEAK20	182	2035	1.19214	2.99836	0.911357	1.36513	6.46698
PEAK20	182	2040	0.757486	2.5827	0.88834	1.20158	5.43011
PEAK20	182	2045	0.31403	2.11047	0.647286	1.01117	4.08296
PEAK20	182	2050	0.054767	1.5898	0.423393	0.919296	2.98726
PEAK20	183	2010	3.37012	3.52396	0.46894	0.657077	8.0201
PEAK20	183	2015	3.58841	4.00737	0.694646	0.849318	9.13974
PEAK20	183	2020	4.11501	3.97621	0.814437	1.04415	9.94981
PEAK20	183	2025	3.31019	3.71124	0.853452	1.1953	9.07018
PEAK20	183	2030	1.89623	3.20104	0.881131	1.32906	7.30746
PEAK20	183	2035	0.37775	2.63079	0.591891	1.18885	4.78928
PEAK20	183	2040	-0.244749	1.94451	0.501026	0.991948	3.19274
PEAK20	183	2045	-0.583859	1.21937	0.287169	0.875941	1.79862
PEAK20	183	2050	-0.70198	0.693902	0.149895	0.754066	0.895883
PEAK20	184	2010	3.37012	3.52396	0.46894	0.657077	8.0201
PEAK20	184	2015	3.58841	4.00737	0.694646	0.849318	9.13974
PEAK20	184	2020	4.11501	3.97621	0.814437	1.04415	9.94981
PEAK20	184	2025	3.37546	3.69872	0.861987	1.19422	9.13038
PEAK20	184	2030	2.04914	3.20232	0.904779	1.33183	7.48806
PEAK20	184	2035	0.607561	2.6448	0.64582	1.24372	5.1419
PEAK20	184	2040	0.0275198	2.06765	0.536509	1.02988	3.66156
PEAK20	184	2045	-0.675989	1.33964	0.309543	0.862527	1.83573
PEAK20	184	2050	-0.751944	0.840246	0.176432	0.798885	1.06362
PEAK20	185	2010	3.37012	3.52396	0.46894	0.657077	8.0201
PEAK20	185	2015	3.58841	4.00737	0.694646	0.849318	9.13974
PEAK20	185	2020	4.11501	3.97621	0.814437	1.04415	9.94981
PEAK20	185	2025	3.43	3.76451	0.880827	1.19386	9.2692
PEAK20	185	2030	2.30085	3.31241	0.95159	1.33965	7.9045
PEAK20	185	2035	0.919533	2.8714	0.822947	1.34107	5.95494
PEAK20	185	2040	0.337654	2.42999	0.761685	1.15633	4.68566
PEAK20	185	2045	-0.527286	1.85816	0.526296	0.951238	2.80841
PEAK20	185	2050	-0.796187	1.35231	0.353445	0.878898	1.78847
PEAK20	186	2010	3.37012	3.52396	0.46894	0.657077	8.0201
PEAK20	186	2015	3.58841	4.00737	0.694646	0.849318	9.13974
PEAK20	186	2020	4.11501	3.97621	0.814437	1.04415	9.94981
PEAK20	186	2025	3.29386	3.73333	0.864206	1.19515	9.08655
PEAK20	186	2030	1.93151	3.2011	0.895275	1.32867	7.35657
PEAK20	186	2035	0.412087	2.64115	0.623248	1.20868	4.88516
PEAK20	186	2040	-0.152453	2.02135	0.515992	0.983186	3.36808
PEAK20	186	2045	-0.615807	1.28602	0.303138	0.864075	1.83743
PEAK20	186	2050	-0.690805	0.742156	0.164585	0.720751	0.936687
PEAK20	187	2010	3.37012	3.52396	0.46894	0.657077	8.0201
PEAK20	187	2015	3.58841	4.00737	0.694646	0.849318	9.13974
PEAK20	187	2020	4.11501	3.97621	0.814437	1.04415	9.94981
PEAK20	187	2025	3.32128	3.66774	0.84325	1.1945	9.02676
PEAK20	187	2030	1.84425	3.14453	0.862311	1.32611	7.17719
PEAK20	187	2035	0.303769	2.46506	0.572296	1.19383	4.53496
PEAK20	187	2040	-0.274975	1.82515	0.46729	0.968677	2.98614
PEAK20	187	2045	-0.789514	1.06438	0.24886	0.717891	1.24162
PEAK20	187	2050	-1.06276	0.577924	0.132463	0.567593	0.215219
PEAK20	188	2010	3.37012	3.52396	0.46894	0.657077	8.0201
PEAK20	188	2015	3.58841	4.00737	0.694646	0.849318	9.13974
PEAK20	188	2020	4.11501	3.97621	0.814437	1.04415	9.94981
PEAK20	188	2025	3.37039	3.68542	0.861265	1.19182	9.10889
PEAK20	188	2030	2.03952	3.16284	0.893002	1.32824	7.4236
PEAK20	188	2035	0.568555	2.6091	0.632885	1.20549	5.01603
PEAK20	188	2040	-0.0819826	2.05891	0.523324	0.991705	3.49196
PEAK20	188	2045	-0.669858	1.346	0.302865	0.85573	1.83474
PEAK20	188	2050	-0.74479	0.851218	0.172967	0.754912	1.03431
PEAK20	189	2010	3.37012	3.52396	0.46894	0.657077	8.0201
PEAK20	189	2015	3.58841	4.00737	0.694646	0.849318	9.13974
PEAK20	189	2020	4.11501	3.97621	0.814437	1.04415	9.94981
PEAK20	189	2025	3.33006	3.69919	0.859336	1.1925	9.08108
PEAK20	189	2030	1.93759	3.17762	0.895512	1.32943	7.34015
PEAK20	189	2035	0.444762	2.61588	0.597085	1.19538	4.85311
PEAK20	189	2040	-0.0847542	1.92233	0.501304	1.01707	3.35596
PEAK20	189	2045	-0.712914	1.16702	0.282698	0.851108	1.58791
PEAK20	189	2050	-0.791282	0.697778	0.141146	0.748344	0.795985
PEAK20	190	2010	3.37012	3.52396	0.46894	0.657077	8.0201
PEAK20	190	2015	3.58841	4.00737	0.694646	0.849318	9.13974
PEAK20	190	2020	4.11501	3.97621	0.814437	1.04415	9.94981
PEAK20	190	2025	3.48276	3.73937	0.876312	1.18451	9.28295
PEAK20	190	2030	2.35788	3.29724	0.95159	1.33906	7.94577
PEAK20	190	2035	1.00885	2.86434	0.842143	1.32018	6.03551
PEAK20	190	2040	0.403566	2.4047	0.808926	1.1399	4.75709
PEAK20	190	2045	-0.48004	1.88938	0.550928	0.946937	2.9072
PEAK20	190	2050	-0.698377	1.39554	0.374475	0.873812	1.94545
PEAK20	191	2010	3.37012	3.52396	0.46894	0.657077	8.0201
PEAK20	191	2015	3.58841	4.00737	0.694646	0.849318	9.13974
PEAK20	191	2020	4.11501	3.97621	0.814437	1.04415	9.94981
PEAK20	191	2025	3.31578	3.63929	0.83855	1.19475	8.98837
PEAK20	191	2030	1.82988	3.06569	0.850046	1.3164	7.06202
PEAK20	191	2035	0.293373	2.34304	0.538693	1.13498	4.31009
PEAK20	191	2040	-0.285838	1.74385	0.420426	0.94589	2.82433
PEAK20	191	2045	-0.908694	0.997332	0.212176	0.763226	1.06404
PEAK20	191	2050	-1.19992	0.542384	0.098032	0.637761	0.0782554
PEAK20	192	2010	3.37012	3.52396	0.46894	0.657077	8.0201
PEAK20	192	2015	3.58841	4.00737	0.694646	0.849318	9.13974
PEAK20	192	2020	4.11501	3.97621	0.814437	1.04415	9.94981
PEAK20	192	2025	3.45049	3.7552	0.878018	1.19143	9.27513
PEAK20	192	2030	2.25863	3.36748	0.95159	1.3446	7.92229
PEAK20	192	2035	0.866018	2.93717	0.835469	1.35102	5.98968
PEAK20	192	2040	0.595689	2.49641	0.767686	1.1746	5.03439
PEAK20	192	2045	-0.141593	1.8241	0.530574	0.979396	3.19247
PEAK20	192	2050	-0.427328	1.303	0.356264	0.904459	2.13639
PEAK20	193	2010	3.37012	3.52396	0.46894	0.657077	8.0201
PEAK20	193	2015	3.58841	4.00737	0.694646	0.849318	9.13974
PEAK20	193	2020	4.11501	3.97621	0.814437	1.04415	9.94981
PEAK20	193	2025	3.45203	3.75642	0.878219	1.19316	9.27983
PEAK20	193	2030	2.29736	3.3444	0.95159	1.34305	7.93641
PEAK20	193	2035	0.934897	2.90522	0.829892	1.34723	6.01723
PEAK20	193	2040	0.666048	2.45613	0.788013	1.16966	5.07986
PEAK20	193	2045	-0.156178	1.91041	0.526253	0.97666	3.25715
PEAK20	193	2050	-0.443421	1.3996	0.351265	0.90143	2.20887
PEAK20	194	2010	3.37012	3.52396	0.46894	0.657077	8.0201
PEAK20	194	2015	3.58841	4.00737	0.694646	0.849318	9.13974
PEAK20	194	2020	4.11501	3.97621	0.814437	1.04415	9.94981
PEAK20	194	2025	3.35758	3.67308	0.83985	1.19176	9.06228
PEAK20	194	2030	1.9308	3.16466	0.863863	1.32442	7.28375
PEAK20	194	2035	0.410519	2.5808	0.567599	1.18407	4.74299
PEAK20	194	2040	-0.164699	1.96981	0.4754	0.98039	3.2609
PEAK20	194	2045	-0.72139	1.25938	0.286828	0.83953	1.66434
PEAK20	194	2050	-0.799982	0.742351	0.146434	0.71377	0.802573
PEAK20	195	2010	3.37012	3.52396	0.46894	0.657077	8.0201
PEAK20	195	2015	3.58841	4.00737	0.694646	0.849318	9.13974
PEAK20	195	2020	4.11501	3.97621	0.814437	1.04415	9.94981
PEAK20	195	2025	3.43203	3.70468	0.875576	1.19148	9.20378
PEAK20	195	2030	2.15075	3.26847	0.951374	1.33765	7.70824
PEAK20	195	2035	0.763511	2.76751	0.745691	1.29506	5.57177
PEAK20	195	2040	0.217787	2.29588	0.686117	1.09455	4.29433
PEAK20	195	2045	-0.528615	1.69453	0.448839	0.920217	2.53497
PEAK20	195	2050	-0.677863	1.18489	0.267599	0.863221	1.63784
PEAK20	196	2010	3.37012	3.52396	0.46894	0.657077	8.0201
PEAK20	196	2015	3.58841	4.00737	0.694646	0.849318	9.13974
PEAK20	196	2020	4.11501	3.97621	0.814437	1.04415	9.94981
PEAK20	196	2025	3.3341	3.61129	0.836525	1.19176	8.97368
PEAK20	196	2030	1.82653	3.042	0.838	1.31142	7.01795
PEAK20	196	2035	0.269492	2.30312	0.529787	1.12166	4.22406
PEAK20	196	2040	-0.304701	1.72638	0.446249	0.927756	2.79568
PEAK20	196	2045	-0.971668	1.0145	0.241418	0.743294	1.02754
PEAK20	196	2050	-1.20706	0.548117	0.129719	0.624029	0.0948024
PEAK20	197	2010	3.37012	3.52396	0.46894	0.657077	8.0201
PEAK20	197	2015	3.58841	4.00737	0.694646	0.849318	9.13974
PEAK20	197	2020	4.11501	3.97621	0.814437	1.04415	9.94981
PEAK20	197	2025	3.30782	3.73782	0.863607	1.19405	9.1033
PEAK20	197	2030	1.92249	3.24674	0.902757	1.33482	7.4068
PEAK20	197	2035	0.44247	2.69691	0.615543	1.22832	4.98324
PEAK20	197	2040	-0.155251	2.12449	0.519563	1.00476	3.49356
PEAK20	197	2045	-0.758748	1.34531	0.305726	0.869273	1.76156
PEAK20	197	2050	-0.837798	0.840973	0.163496	0.745557	0.912228
PEAK20	198	2010	3.37012	3.52396	0.46894	0.657077	8.0201
PEAK20	198	2015	3.58841	4.00737	0.694646	0.849318	9.13974
PEAK20	198	2020	4.11501	3.97621	0.814437	1.04415	9.94981
PEAK20	198	2025	3.50295	3.75438	0.878695	1.19204	9.32806
PEAK20	198	2030	2.47809	3.31354	0.95159	1.33789	8.08111
PEAK20	198	2035	1.17001	2.90183	0.887609	1.34029	6.29974
PEAK20	198	2040	0.718584	2.49308	0.8552	1.16193	5.2288
PEAK20	198	2045	-0.217989	1.98141	0.596668	0.981876	3.34197
PEAK20	198	2050	-0.439891	1.48959	0.407011	0.903479	2.36019
PEAK20	199	2010	3.37012	3.52396	0.46894	0.657077	8.0201
PEAK20	199	2015	3.58841	4.00737	0.694646	0.849318	9.13974
PEAK20	199	2020	4.11501	3.97621	0.814437	1.04415	9.94981
PEAK20	199	2025	3.37918	3.70457	0.87371	1.19314	9.1506
PEAK20	199	2030	2.10821	3.18638	0.924887	1.32923	7.54871
PEAK20	199	2035	0.600763	2.69269	0.695516	1.27134	5.2603
PEAK20	199	2040	0.0514372	2.14234	0.574656	1.06446	3.83289
PEAK20	199	2045	-0.746778	1.44055	0.320799	0.881606	1.89617
PEAK20	199	2050	-0.822823	0.914054	0.178994	0.741644	1.01187
PEAK20	200	2010	3.37012	3.52396	0.46894	0.657077	8.0201
PEAK20	200	2015	3.58841	4.00737	0.694646	0.849318	9.13974
PEAK20	200	2020	4.11501	3.97621	0.814437	1.04415	9.94981
PEAK20	200	2025	3.33065	3.61199	0.838427	1.19485	8.97591
PEAK20	200	2030	1.82948	3.03314	0.845192	1.31683	7.02464
PEAK20	200	2035	0.283878	2.27029	0.544299	1.13865	4.23711
PEAK20	200	2040	-0.30028	1.71722	0.396316	0.948629	2.76189
PEAK20	200	2045	-0.79811	0.989608	0.191166	0.776531	1.1592
PEAK20	200	2050	-1.02615	0.529154	0.0836344	0.641793	0.22843
PEAK20	201	2010	3.37012	3.52396	0.46894	0.657077	8.0201
PEAK20	201	2015	3.58841	4.00737	0.694646	0.849318	9.13974
PEAK20	201	2020	4.11501	3.97621	0.814437	1.04415	9.94981
PEAK20	201	2025	3.47802	3.72298	0.874027	1.19142	9.26645
PEAK20	201	2030	2.29334	3.31009	0.95159	1.34123	7.89626
PEAK20	201	2035	0.928417	2.85012	0.81973	1.34058	5.93884
PEAK20	201	2040	0.431699	2.39878	0.753745	1.16052	4.74474
PEAK20	201	2045	-0.305219	1.83583	0.523855	0.970832	3.0253
PEAK20	201	2050	-0.516531	1.33259	0.345039	0.879254	2.04035
PEAK20	202	2010	3.37012	3.52396	0.46894	0.657077	8.0201
PEAK20	202	2015	3.58841	4.00737	0.694646	0.849318	9.13974
PEAK20	202	2020	4.11501	3.97621	0.814437	1.04415	9.94981
PEAK20	202	2025	3.42208	3.75602	0.878003	1.19323	9.24933
PEAK20	202	2030	2.20612	3.34398	0.95159	1.34322	7.84491
PEAK20	202	2035	0.867536	2.85842	0.779731	1.3329	5.83859
PEAK20	202	2040	0.58749	2.41764	0.75256	1.1512	4.90888
PEAK20	202	2045	-0.170663	1.74701	0.519734	0.964406	3.06048
PEAK20	202	2050	-0.482906	1.23658	0.340133	0.895522	1.98933
PEAK20	203	2010	3.37012	3.52396	0.46894	0.657077	8.0201
PEAK20	203	2015	3.58841	4.00737	0.694646	0.849318	9.13974
PEAK20	203	2020	4.11501	3.97621	0.814437	1.04415	9.94981
PEAK20	203	2025	3.43491	3.77609	0.881214	1.1939	9.28611
PEAK20	203	2030	2.33142	3.33101	0.95159	1.34122	7.95524
PEAK20	203	2035	0.984022	2.90524	0.823606	1.34113	6.054
PEAK20	203	2040	0.350726	2.48542	0.76621	1.16041	4.76276
PEAK20	203	2045	-0.423401	1.94407	0.529242	0.965718	3.01563
PEAK20	203	2050	-0.654401	1.44318	0.361978	0.886033	2.03679
PEAK20	204	2010	3.37012	3.52396	0.46894	0.657077	8.0201
PEAK20	204	2015	3.58841	4.00737	0.694646	0.849318	9.13974
PEAK20	204	2020	4.11501	3.97621	0.814437	1.04415	9.94981
PEAK20	204	2025	3.23093	3.75204	0.854095	1.19644	9.0335
PEAK20	204	2030	1.8251	3.18748	0.857304	1.32754	7.19742
PEAK20	204	2035	0.324945	2.48575	0.572409	1.19135	4.57445
PEAK20	204	2040	-0.247521	1.85531	0.483496	0.980775	3.07206
PEAK20	204	2045	-0.604559	1.12683	0.268173	0.82987	1.62031
PEAK20	204	2050	-0.793797	0.638605	0.148001	0.670603	0.663412
PEAK20	205	2010	3.37012	3.52396	0.46894	0.657077	8.0201
PEAK20	205	2015	3.58841	4.00737	0.694646	0.849318	9.13974
PEAK20	205	2020	4.11501	3.97621	0.814437	1.04415	9.94981
PEAK20	205	2025	3.45077	3.7254	0.876222	1.19142	9.24381
PEAK20	205	2030	2.22167	3.31469	0.95159	1.34039	7.82834
PEAK20	205	2035	0.857214	2.81911	0.810919	1.31899	5.80624
PEAK20	205	2040	0.238268	2.36943	0.743222	1.13452	4.48544
PEAK20	205	2045	-0.58218	1.71174	0.511781	0.933437	2.57478
PEAK20	205	2050	-0.804124	1.20539	0.325698	0.868366	1.59533
PEAK20	206	2010	3.37012	3.52396	0.46894	0.657077	8.0201
PEAK20	206	2015	3.58841	4.00737	0.694646	0.849318	9.13974
PEAK20	206	2020	4.11501	3.97621	0.814437	1.04415	9.94981
PEAK20	206	2025	3.49552	3.76002	0.876008	1.19146	9.323
PEAK20	206	2030	2.38578	3.3808	0.95159	1.34775	8.06592
PEAK20	206	2035	1.07099	2.96128	0.877146	1.36068	6.27009
PEAK20	206	2040	0.744508	2.5651	0.847921	1.1805	5.33802
PEAK20	206	2045	0.295095	2.0494	0.606892	0.990142	3.94153
PEAK20	206	2050	0.0546981	1.53724	0.429313	0.907485	2.92873
PEAK20	207	2010	3.37012	3.52396	0.46894	0.657077	8.0201
PEAK20	207	2015	3.58841	4.00737	0.694646	0.849318	9.13974
PEAK20	207	2020	4.11501	3.97621	0.814437	1.04415	9.94981
PEAK20	207	2025	3.32267	3.71464	0.862482	1.1925	9.0923
PEAK20	207	2030	1.93427	3.20624	0.902239	1.33105	7.37381
PEAK20	207	2035	0.510699	2.60976	0.601612	1.19675	4.91882
PEAK20	207	2040	0.0979304	1.938	0.506263	1.03119	3.57338
PEAK20	207	2045	-0.58908	1.19975	0.292601	0.85461	1.75788
PEAK20	207	2050	-0.66731	0.726652	0.151973	0.754707	0.966021
PEAK20	208	2010	3.37012	3.52396	0.46894	0.657077	8.0201
PEAK20	208	2015	3.58841	4.00737	0.694646	0.849318	9.13974
PEAK20	208	2020	4.11501	3.97621	0.814437	1.04415	9.94981
PEAK20	208	2025	3.41077	3.7472	0.876964	1.19287	9.2278
PEAK20	208	2030	2.13497	3.35307	0.95159	1.3407	7.78033
PEAK20	208	2035	0.847691	2.82782	0.73548	1.30152	5.71251
PEAK20	208	2040	0.187645	2.379	0.635357	1.09576	4.29776
PEAK20	208	2045	-0.613218	1.68615	0.423805	0.906993	2.40373
PEAK20	208	2050	-0.788883	1.11985	0.254471	0.870675	1.45611
PEAK20	209	2010	3.37012	3.52396	0.46894	0.657077	8.0201
PEAK20	209	2015	3.58841	4.00737	0.694646	0.849318	9.13974
PEAK20	209	2020	4.11501	3.97621	0.814437	1.04415	9.94981
PEAK20	209	2025	3.35953	3.77006	0.884664	1.1939	9.20815
PEAK20	209	2030	2.13648	3.2959	0.95159	1.33739	7.72135
PEAK20	209	2035	0.6546	2.8209	0.792372	1.32949	5.59736
PEAK20	209	2040	0.207084	2.36944	0.731011	1.13731	4.44484
PEAK20	209	2045	-0.660347	1.69361	0.50625	0.925918	2.46543
PEAK20	209	2050	-0.851922	1.13657	0.275477	0.870981	1.4311
PEAK20	210	2010	3.37012	3.52396	0.46894	0.657077	8.0201
PEAK20	210	2015	3.58841	4.00737	0.694646	0.849318	9.13974
PEAK20	210	2020	4.11501	3.97621	0.814437	1.04415	9.94981
PEAK20	210	2025	3.3667	3.69958	0.862286	1.19422	9.12278
PEAK20	210	2030	2.03658	3.19749	0.900393	1.3308	7.46526
PEAK20	210	2035	0.589196	2.64326	0.64094	1.22398	5.09738
PEAK20	210	2040	-0.055708	2.02969	0.528846	0.999057	3.50189
PEAK20	210	2045	-0.619542	1.29151	0.30565	0.864851	1.84247
PEAK20	210	2050	-0.695563	0.816463	0.169603	0.819525	1.11003
PEAK20	211	2010	3.37012	3.52396	0.46894	0.657077	8.0201
PEAK20	211	2015	3.58841	4.00737	0.694646	0.849318	9.13974
PEAK20	211	2020	4.11501	3.97621	0.814437	1.04415	9.94981
PEAK20	211	2025	3.40349	3.71859	0.875926	1.19124	9.18924
PEAK20	211	2030	2.09355	3.28816	0.945556	1.33739	7.66465
PEAK20	211	2035	0.629891	2.7993	0.745239	1.31223	5.48666
PEAK20	211	2040	0.167746	2.3385	0.644012	1.09122	4.24148
PEAK20	211	2045	-0.521039	1.72756	0.421675	0.930919	2.55911
PEAK20	211	2050	-0.670567	1.16262	0.23348	0.865556	1.59109
PEAK20	212	2010	3.37012	3.52396	0.46894	0.657077	8.0201
PEAK20	212	2015	3.58841	4.00737	0.694646	0.849318	9.13974
PEAK20	212	2020	4.11501	3.97621	0.814437	1.04415	9.94981
PEAK20	212	2025	3.38821	3.64926	0.839763	1.19353	9.07077
PEAK20	212	2030	1.9337	3.18033	0.866909	1.32828	7.30922
PEAK20	212	2035	0.404071	2.61011	0.578523	1.20002	4.79272
PEAK20	212	2040	-0.184398	1.98554	0.481464	0.974645	3.25725
PEAK20	212	2045	-0.648067	1.2584	0.293095	0.828854	1.73228
PEAK20	212	2050	-0.726596	0.711261	0.153456	0.751144	0.889264
PEAK20	213	2010	3.37012	3.52396	0.46894	0.657077	8.0201
PEAK20	213	2015	3.58841	4.00737	0.694646	0.849318	9.13974
PEAK20	213	2020	4.11501	3.97621	0.814437	1.04415	9.94981
PEAK20	213	2025	3.48504	3.77274	0.883216	1.19394	9.33493
PEAK20	213	2030	2.47558	3.33312	0.95159	1.34143	8.10172
PEAK20	213	2035	1.16848	2.93325	0.887322	1.35093	6.33998
PEAK20	213	2040	0.604149	2.53669	0.863821	1.16767	5.17233
PEAK20	213	2045	-0.266225	2.01527	0.607104	0.991949	3.3481
PEAK20	213	2050	-0.493838	1.51362	0.415038	0.896404	2.33122
PEAK20	214	2010	3.37012	3.52396	0.46894	0.657077	8.0201
PEAK20	214	2015	3.58841	4.00737	0.694646	0.849318	9.13974
PEAK20	214	2020	4.11501	3.97621	0.814437	1.04415	9.94981
PEAK20	214	2025	3.53566	3.78526	0.882065	1.19345	9.39643
PEAK20	214	2030	2.63139	3.35574	0.95159	1.34748	8.2862
PEAK20	214	2035	1.43421	2.97397	0.917352	1.37464	6.70017
PEAK20	214	2040	0.97259	2.57282	0.924913	1.20919	5.67952
PEAK20	214	2045	0.308963	2.10045	0.755197	1.01533	4.17995
PEAK20	214	2050	0.0543018	1.60162	0.523228	0.910074	3.08923
PEAK20	215	2010	3.37012	3.52396	0.46894	0.657077	8.0201
PEAK20	215	2015	3.58841	4.00737	0.694646	0.849318	9.13974
PEAK20	215	2020	4.11501	3.97621	0.814437	1.04415	9.94981
PEAK20	215	2025	3.31275	3.63797	0.837809	1.19309	8.98162
PEAK20	215	2030	1.80452	3.07442	0.847983	1.31487	7.04179
PEAK20	215	2035	0.283841	2.33026	0.534407	1.12209	4.2706
PEAK20	215	2040	-0.26046	1.71391	0.451653	0.95365	2.85875
PEAK20	215	2045	-0.709228	0.977864	0.244186	0.776642	1.28946
PEAK20	215	2050	-0.823572	0.460121	0.128732	0.657338	0.422619
PEAK20	216	2010	3.37012	3.52396	0.46894	0.657077	8.0201
PEAK20	216	2015	3.58841	4.00737	0.694646	0.849318	9.13974
PEAK20	216	2020	4.11501	3.97621	0.814437	1.04415	9.94981
PEAK20	216	2025	3.52352	3.75714	0.878778	1.19193	9.35137
PEAK20	216	2030	2.51942	3.33785	0.95159	1.34217	8.15103
PEAK20	216	2035	1.19163	2.9666	0.914708	1.36332	6.43626
PEAK20	216	2040	0.755577	2.54724	0.88119	1.18954	5.37355
PEAK20	216	2045	0.304551	2.07425	0.629036	1.0109	4.01873
PEAK20	216	2050	0.0543112	1.56874	0.410732	0.907646	2.94143
PEAK20	217	2010	3.37012	3.52396	0.46894	0.657077	8.0201
PEAK20	217	2015	3.58841	4.00737	0.694646	0.849318	9.13974
PEAK20	217	2020	4.11501	3.97621	0.814437	1.04415	9.94981
PEAK20	217	2025	3.54487	3.73373	0.874675	1.19099	9.34427
PEAK20	217	2030	2.51788	3.3217	0.95159	1.33857	8.12974
PEAK20	217	2035	1.18525	2.94653	0.904001	1.35891	6.39469
PEAK20	217	2040	0.754233	2.47345	0.866138	1.18224	5.27606
PEAK20	217	2045	0.293168	1.96534	0.616964	0.986568	3.86204
PEAK20	217	2050	0.054456	1.45661	0.399243	0.90469	2.815
PEAK20	218	2010	3.37012	3.52396	0.46894	0.657077	8.0201
PEAK20	218	2015	3.58841	4.00737	0.694646	0.849318	9.13974
PEAK20	218	2020	4.11501	3.97621	0.814437	1.04415	9.94981
PEAK20	218	2025	3.31401	3.6742	0.842124	1.19569	9.02601
PEAK20	218	2030	1.87656	3.12599	0.849586	1.32282	7.17496
PEAK20	218	2035	0.325684	2.46738	0.561926	1.1756	4.53059
PEAK20	218	2040	-0.265212	1.80745	0.468738	0.959824	2.9708
PEAK20	218	2045	-0.81065	1.11858	0.255894	0.784648	1.34847
PEAK20	218	2050	-1.03365	0.628017	0.143659	0.670255	0.408278
PEAK20	219	2010	3.37012	3.52396	0.46894	0.657077	8.0201
PEAK20	219	2015	3.58841	4.00737	0.694646	0.849318	9.13974
PEAK20	219	2020	4.11501	3.97621	0.814437	1.04415	9.94981
PEAK20	219	2025	3.43689	3.67839	0.871283	1.19137	9.17794
PEAK20	219	2030	2.11299	3.24066	0.943061	1.33401	7.63072
PEAK20	219	2035	0.619444	2.75028	0.746314	1.30438	5.42042
PEAK20	219	2040	0.112848	2.27625	0.692852	1.08778	4.16973
PEAK20	219	2045	-0.649028	1.68644	0.456332	0.916301	2.41004
PEAK20	219	2050	-0.797408	1.14688	0.267831	0.860949	1.47826
PEAK20	220	2010	3.37012	3.52396	0.46894	0.657077	8.0201
PEAK20	220	2015	3.58841	4.00737	0.694646	0.849318	9.13974
PEAK20	220	2020	4.11501	3.97621	0.814437	1.04415	9.94981
PEAK20	220	2025	3.3811	3.72332	0.877118	1.19307	9.1746
PEAK20	220	2030	2.0764	3.27059	0.936721	1.33702	7.62073
PEAK20	220	2035	0.618842	2.78344	0.712739	1.28589	5.40091
PEAK20	220	2040	0.124296	2.29056	0.602945	1.07234	4.09013
PEAK20	220	2045	-0.663541	1.58765	0.388461	0.897048	2.20962
PEAK20	220	2050	-0.789117	1.06482	0.220809	0.836488	1.333
PEAK20	221	2010	3.37012	3.52396	0.46894	0.657077	8.0201
[truncated: 22,112 more rows]

## Sheet: Fig.3 Power capacity(L)
Scenario	Period	Coal	Coal CCS	Oil	Oil CCS	Natural Gas	Natural Gas CCS	Nuclear	Hydro	Geothermal	Biomass	Biomass CCS	Ocean	Wind	Solar		Unit: TW
NDC	2020	1.01399	2e-07	0.002		0.131634		0.058	0.350001	0.0012922	0.0155843	1e-07	1e-06	0.245	0.234113
NDC	2025	1.10871	4e-07	0.0015		0.151605		0.09	0.434203	0.001002	0.0149603	2e-07	2e-06	0.371399	0.438
NDC	2030	1.15486	6e-07	0.001		0.152787		0.12	0.469405	0.001003	0.0143333	3e-07	3e-06	0.522798	0.696
NDC	2035	1.08866	8e-07	0.0005		0.146243		0.16	0.501807	0.001003	0.0141667	3e-07	4e-06	0.5825	1.054
NDC	2040	1.07743	1e-06			0.0999265		0.18	0.501809	0.001003	0.014	3e-07	5e-06	0.622899	1.4195
NDC	2045	0.934611	1e-06			0.0717744		0.19	0.501811	0.001004	0.014	3e-07	6e-06	0.657066	1.9275
NDC	2050	0.699568	1e-06		0.0001	0.0363172		0.2	0.496014	0.001004	0.014	3e-07	6e-06	0.91	2.30033
PEAK20	2020	1.01399	2e-07	0.002		0.131634		0.058	0.350001	0.0012922	0.0155843	1e-07	1e-06	0.245	0.234113
PEAK20	2025	0.903838	4e-07	0.0015		0.159374	2.99999e-07	0.0901997	0.434203	0.001002	0.0151917	2e-07	2e-06	0.548899	0.538
PEAK20	2030	0.793689	6e-07	0.001		0.177062	2.99999e-07	0.1203	0.469405	0.001003	0.0148514	3e-07	3e-06	1.0528	1.246
PEAK20	2035	0.678539	8e-07	0.0005		0.161575	2.99999e-07	0.1504	0.501807	0.001003	0.0146867	0.0217125	4e-06	1.35877	2.054
PEAK20	2040	0.53621	0.000821095			0.104554	2.99999e-07	0.175499	0.501809	0.000681447	0.0143282	0.0511182	5e-06	1.68619	2.8195
PEAK20	2045	0.301385	0.0308211			0.0764014	2.99999e-07	0.190499	0.501811	0.001003	0.0150042	0.121118	6e-06	1.82286	3.6275
PEAK20	2050	0.01002	0.0408211		0.0001	0.0331752	3e-07	0.189148	0.501813	0.001003	0.0157609	0.121733	6e-06	1.85952	4.2355
PEAK25	2020	1.01399	2e-07	0.002		0.131634		0.058	0.350001	0.0012922	0.0155843	1e-07	1e-06	0.245	0.234113
PEAK25	2025	1.10871	4e-07	0.0015		0.151605		0.09	0.434203	0.001002	0.0149603	2e-07	2e-06	0.371399	0.438
PEAK25	2030	0.99856	6e-07	0.001		0.17981	2.99999e-07	0.1203	0.469405	0.001003	0.0143333	3e-07	3e-06	0.877798	1.05959
PEAK25	2035	0.883411	0.0391244	0.0005		0.164323	2.99999e-07	0.1504	0.501807	0.001003	0.0146592	0.0438702	4e-06	1.19908	1.86759
PEAK25	2040	0.741081	0.0638584			0.107301	2.99999e-07	0.175499	0.501809	0.000681447	0.0147089	0.0871029	5e-06	1.81698	2.63309
PEAK25	2045	0.506256	0.0638584			0.0801461	2.99999e-07	0.190499	0.501811	0.001003	0.0149488	0.120622	6e-06	2.42864	3.44109
PEAK25	2050	0.214891	0.0638584		0.0001	0.0456859	2.99999e-07	0.189148	0.501813	0.001003	0.0149508	0.121237	6e-06	2.46531	4.24909
PEAK30	2020	1.01399	2e-07	0.002		0.131634		0.058	0.350001	0.0012922	0.0155843	1e-07	1e-06	0.245	0.234113
PEAK30	2025	1.10871	4e-07	0.0015		0.151605		0.09	0.434203	0.001002	0.0149603	2e-07	2e-06	0.371399	0.438
PEAK30	2030	1.15486	6e-07	0.001		0.152787		0.12	0.469405	0.001003	0.0143333	3e-07	3e-06	0.522798	0.696
PEAK30	2035	1.03971	8e-07	0.0005		0.138297	0.209098	0.164714	0.501807	0.00568045	0.0146666	0.0417581	4e-06	1.03377	1.4152
PEAK30	2040	0.89738	1e-06			0.0822721	0.211355	0.180144	0.491644	0.0113579	0.0143072	0.100954	5e-06	1.35167	2.03599
PEAK30	2045	0.662555	1e-06			0.055117	0.211355	0.194073	0.501811	0.0113589	0.0204306	0.170954	6e-06	1.96333	2.95124
PEAK30	2050	0.37119	1e-06		9.99997e-05	0.0196598	0.211355	0.192721	0.501813	0.0113589	0.0291434	0.188675	6e-06	2.55	3.8175

## Sheet: Fig.3 Power capacity(R)
Scenario	Period	Renewable energy share		Unit: %
NDC	2020	0.412354
NDC	2025	0.482337
NDC	2030	0.543883
NDC	2035	0.606806
NDC	2040	0.653432
NDC	2045	0.721626
NDC	2050	0.79903
PEAK20	2020	0.412354
PEAK20	2025	0.571017
PEAK20	2030	0.718261
PEAK20	2035	0.799511
PEAK20	2040	0.861293
PEAK20	2045	0.910426
PEAK20	2050	0.96101
PEAK25	2020	0.412354
PEAK25	2025	0.482337
PEAK25	2030	0.650795
PEAK25	2035	0.745619
PEAK25	2040	0.822904
PEAK25	2045	0.885593
PEAK25	2050	0.934705
PEAK30	2020	0.412354
PEAK30	2025	0.482337
PEAK30	2030	0.543883
PEAK30	2035	0.659967
PEAK30	2040	0.745
PEAK30	2045	0.833423
PEAK30	2050	0.899281

## Sheet: Fig.3 Power generation(L)
Scenario	Period	Coal	Coal CCS	Oil	Oil CCS	Natural Gas	Natural Gas CCS	Nuclear	Geothermal	Hydro	Ocean	Biomass	Biomass CCS	Wind	Solar		Unit: PWh
NDC	2020	4.20363	1.01073e-06	0.0052093		0.304093		0.422095	0.00113462	1.32839	1.7958e-06	0.0770213	4.57497e-07	0.303395	0.336451
NDC	2025	4.46938	2.0523e-06	0.00351628		0.317248		0.658008	0.000884279	1.66366	3.6135e-06	0.0743712	8.82545e-07	0.471051	0.6333
NDC	2030	4.62578	3.1247e-06	0.00234418		0.32925		0.879219	0.000902086	1.80709	5.4531e-06	0.0755473	1.27514e-06	0.680358	1.01424
NDC	2035	4.28734	4.22794e-06	0.00117209		0.310205		1.17393	0.000919877	1.94141	7.3146e-06	0.0763255	1.17779e-06	0.793709	1.54868
NDC	2040	4.26978	5.36201e-06			0.222793		1.32164	0.0009412	1.94686	9.198e-06	0.0761786	1.08045e-06	0.885692	2.10448
NDC	2045	3.75404	5.51618e-06			0.131629		1.39585	0.000942284	1.95291	1.11033e-05	0.0801245	9.83097e-07	0.973279	2.88055
NDC	2050	2.74825	5.67035e-06		0.000149468	0.0626785		1.47005	0.000941561	1.93608	1.12347e-05	0.0818517	8.85749e-07	1.41644	3.45707
PEAK20	2020	4.20363	1.01073e-06	0.0052093		0.304093		0.422095	0.00113462	1.32839	1.7958e-06	0.0770213	4.57497e-07	0.303395	0.336451
PEAK20	2025	3.44733	2.0523e-06			0.310664	4.67987e-07	0.659476	0.000884276	1.66366	3.6135e-06	0.0690334	8.82545e-07	1.03348	0.725659
PEAK20	2030	2.06798	3.1247e-06			0.339715	5.04756e-07	0.881422	0.000918519	1.80709	5.4531e-06	0.0763913	1.56235e-06	2.02887	1.68021
PEAK20	2035	0.627796	4.22794e-06			0.32167	4.67987e-07	1.10337	0.000919874	1.94141	7.3146e-06	0.0775542	0.11977	2.66713	2.76947
PEAK20	2040	0.321206	0.00107849			0.242007	4.67987e-07	1.28856	0.000638393	1.94686	9.198e-06	0.0775471	0.286511	3.34875	3.80176
PEAK20	2045	0.114734	0.0414023			0.14438	4.67987e-07	1.39952	0.000944849	1.95291	1.11033e-05	0.0796556	0.694227	3.67291	4.89175
PEAK20	2050	0.0504521	0.0551994		0.000149468	0.00985549	5.72066e-07	1.32069	0.000945049	1.95956	1.12347e-05	0.0819417	0.697902	3.82192	5.71282
PEAK25	2020	4.20363	1.01073e-06	0.0052093		0.304093		0.422095	0.00113462	1.32839	1.7958e-06	0.0770213	4.57497e-07	0.303395	0.336451
PEAK25	2025	4.46938	2.0523e-06	0.00351628		0.317248		0.658008	0.000884279	1.66366	3.6135e-06	0.0743712	8.82545e-07	0.471051	0.6333
PEAK25	2030	2.88982	3.1247e-06			0.337846	4.90834e-07	0.881422	0.000902083	1.80709	5.4531e-06	0.073649	1.56235e-06	1.69005	1.42948
PEAK25	2035	1.02297	0.0498071			0.321	4.90834e-07	1.10337	0.000919874	1.94141	7.3146e-06	0.0762505	0.241996	2.35893	2.51873
PEAK25	2040	0.530584	0.0821735			0.248638	4.90834e-07	1.28856	0.000638393	1.94686	9.198e-06	0.0784697	0.487141	3.63078	3.55103
PEAK25	2045	0.0745531	0.0821737			0.159355	4.90834e-07	1.39952	0.000944849	1.95291	1.11033e-05	0.0796755	0.682373	4.913	4.64101
PEAK25	2050	0.0504521	0.0821738		0.000149468	0.0735054	4.90834e-07	1.32069	0.000945046	1.95956	1.12347e-05	0.0808442	0.686048	5.06102	5.73109
PEAK30	2020	4.20363	1.01073e-06	0.0052093		0.304093		0.422095	0.00113462	1.32839	1.7958e-06	0.0770213	4.57497e-07	0.303395	0.336451
PEAK30	2025	4.46938	2.0523e-06	0.00351628		0.317248		0.658008	0.000884279	1.66366	3.6135e-06	0.0743712	8.82545e-07	0.471051	0.6333
PEAK30	2030	4.62578	3.1247e-06	0.00234418		0.32925		0.879219	0.000902086	1.80709	5.4531e-06	0.0755473	1.27514e-06	0.680358	1.01424
PEAK30	2035	1.54661	4.22794e-06			0.293057	0.246467	1.18663	0.00527341	1.94141	7.3146e-06	0.0764555	0.230345	2.03969	1.9087
PEAK30	2040	0.934658	5.36201e-06			0.192953	0.247175	1.28968	0.0106405	1.55753	9.198e-06	0.0761874	0.458816	2.28001	2.7458
PEAK30	2045	0.0745531	5.51618e-06			0.1281	0.227172	1.40008	0.0106423	1.95329	1.11033e-05	0.111662	0.973725	3.98419	3.97939
PEAK30	2050	0.0504521	5.67035e-06		0.000149467	0.0212876	0.223541	1.32069	0.0106425	1.95994	1.12347e-05	0.164905	1.07967	5.2403	5.14966

## Sheet: Fig.3 Power generation(R)
Scenario	Period	Renewable energy share		Unit: %
NDC	2020	0.29312
NDC	2025	0.342917
NDC	2030	0.380057
NDC	2035	0.430352
NDC	2040	0.463058
NDC	2045	0.527141
NDC	2050	0.61685
PEAK20	2020	0.29312
PEAK20	2025	0.441547
PEAK20	2030	0.629712
PEAK20	2035	0.786809
PEAK20	2040	0.836247
PEAK20	2045	0.869152
PEAK20	2050	0.895244
PEAK25	2020	0.29312
PEAK25	2025	0.342917
PEAK25	2030	0.54896
PEAK25	2035	0.740836
PEAK25	2040	0.818491
PEAK25	2045	0.87733
PEAK25	2050	0.898516
PEAK30	2020	0.29312
PEAK30	2025	0.342917
PEAK30	2030	0.380057
PEAK30	2035	0.654577
PEAK30	2040	0.727934
PEAK30	2045	0.857515
PEAK30	2050	0.893824

## Sheet: Fig.3 Primary energy(L)
Scenario	Period	Coal	Oil	Natural gas	Nuclear	Geothermal	Hydro	Ocean	Biomass	Wind	Solar		Unit: EJ
NDC	2020	85.9376	25.0029	11.8214	1.51954	0.23105	4.78222	6.46488e-06	5.16478	1.09222	2.09146
NDC	2025	88.1384	26.207	13.1597	2.36883	0.235395	5.98917	1.30086e-05	4.65287	1.69578	3.33561
NDC	2030	87.6292	28.3131	15.4289	3.16519	0.233547	6.50551	1.96312e-05	3.9927	2.44929	4.86607
NDC	2035	79.816	28.0501	15.3822	4.22616	0.224682	6.98909	2.63326e-05	3.40155	2.85735	6.78911
NDC	2040	75.152	28.0718	14.9468	4.75791	0.212952	7.0087	3.31128e-05	3.23145	3.18849	8.93468
NDC	2045	66.2966	27.511	14.8491	5.02506	0.188902	7.03047	3.99719e-05	2.97577	3.5038	11.732
NDC	2050	55.4844	26.3689	14.0425	5.2922	0.155956	6.96988	4.04449e-05	2.43707	5.0992	13.6787
PEAK20	2020	85.9376	25.0029	11.8214	1.51954	0.23105	4.78222	6.46488e-06	5.16478	1.09222	2.09146
PEAK20	2025	77.4052	25.7908	13.0347	2.37411	0.226077	5.98917	1.30086e-05	4.46285	3.72052	3.65667
PEAK20	2030	59.7242	27.8889	14.5784	3.17312	0.244786	6.50551	1.96312e-05	3.78447	7.30394	7.2497
PEAK20	2035	39.434	26.2924	14.171	3.97212	0.207831	6.98909	2.63326e-05	4.57578	9.60166	11.0944
PEAK20	2040	29.924	23.5317	14.7466	4.63882	0.215872	7.0087	3.31128e-05	6.80135	12.0555	15.0511
PEAK20	2045	19.9056	20.5287	12.9669	5.03827	0.181478	7.03047	3.99719e-05	12.5744	13.2225	19.1631
PEAK20	2050	14.6556	17.2604	10.54	4.7545	0.143629	7.0544	4.04449e-05	12.6373	13.7589	21.8633
PEAK25	2020	85.9376	25.0029	11.8214	1.51954	0.23105	4.78222	6.46488e-06	5.16478	1.09222	2.09146
PEAK25	2025	88.1384	26.207	13.1597	2.36883	0.235395	5.98917	1.30086e-05	4.65287	1.69578	3.33561
PEAK25	2030	67.0279	28.0644	15.3008	3.17312	0.233547	6.50551	1.96312e-05	4.06311	6.08419	6.37405
PEAK25	2035	41.6856	25.0181	14.4782	3.97212	0.211043	6.98909	2.63326e-05	7.17025	8.49216	10.2642
PEAK25	2040	31.7895	22.0338	13.2446	4.63882	0.209224	7.0087	3.31128e-05	11.5972	13.0708	14.2691
PEAK25	2045	19.9765	17.6872	10.8793	5.03827	0.179833	7.03047	3.99719e-05	12.5744	17.6868	18.3059
PEAK25	2050	15.1114	13.2935	7.87216	4.7545	0.142541	7.0544	4.04449e-05	12.6373	18.2197	21.9507
PEAK30	2020	85.9376	25.0029	11.8214	1.51954	0.23105	4.78222	6.46488e-06	5.16478	1.09222	2.09146
PEAK30	2025	88.1384	26.207	13.1597	2.36883	0.235395	5.98917	1.30086e-05	4.65287	1.69578	3.33561
PEAK30	2030	87.6292	28.3131	15.4289	3.16519	0.233547	6.50551	1.96312e-05	3.9927	2.44929	4.86607
PEAK30	2035	42.7667	23.1123	15.3946	4.27188	0.562122	6.98909	2.63326e-05	6.82504	7.3429	8.13402
PEAK30	2040	29.9064	18.2351	14.704	4.64284	1.02536	5.60712	3.31128e-05	10.8558	8.20804	11.2354
PEAK30	2045	15.3663	11.8789	11.8842	5.04028	1.51417	7.03186	3.99719e-05	17.7832	14.3431	15.7603
PEAK30	2050	8.97228	7.88745	9.08348	4.7545	1.4761	7.05578	4.04449e-05	19.5995	18.8651	19.889

## Sheet: Fig.3 Primary energy(R)
Scenario	Period	Renewable energy share		Unit: %
NDC	2020	0.0970751
NDC	2025	0.109127
NDC	2030	0.118277
NDC	2035	0.137149
NDC	2040	0.155158
NDC	2045	0.182808
NDC	2050	0.2188
PEAK20	2020	0.0970751
PEAK20	2025	0.132118
PEAK20	2030	0.192318
PEAK20	2035	0.279089
PEAK20	2040	0.360895
PEAK20	2045	0.471668
PEAK20	2050	0.540164
PEAK25	2020	0.0970751
PEAK25	2025	0.109127
PEAK25	2030	0.169999
PEAK25	2035	0.280069
PEAK25	2040	0.391603
PEAK25	2045	0.510041
PEAK25	2050	0.593893
PEAK30	2020	0.0970751
PEAK30	2025	0.109127
PEAK30	2030	0.118277
PEAK30	2035	0.258696
PEAK30	2040	0.353684
PEAK30	2045	0.560948
PEAK30	2050	0.68542

## Sheet: Fig.3 Final energy(L)
Scenario	Period	Coal	Total liquids	Total gas	Heat	Electrcity	Hydrogen		Unit: EJ
NDC	2020	38.4959	23.2772	14.1474	9.67276	24.8341
NDC	2025	39.6957	25.3722	15.153	9.89337	29.3565
NDC	2030	37.0638	27.7732	17.1883	9.99425	32.9873
NDC	2035	33.546	27.4343	16.66	9.20617	34.9474	0.00838372
NDC	2040	29.9345	27.4431	16.3279	9.27621	36.9623	0.0311366
NDC	2045	26.1793	26.6099	16.5535	8.62619	37.7578	0.0727413
NDC	2050	24.4591	25.6126	15.4972	7.80787	37.3557	0.0907773
PEAK20	2020	38.4955	23.254	14.1474	9.67276	24.8345
PEAK20	2025	38.9635	24.6162	14.8909	9.73612	28.1485
PEAK20	2030	34.9494	26.2439	16.3909	9.38552	31.3452
PEAK20	2035	28.352	24.3648	15.9509	7.59888	33.3279	0.00931663
PEAK20	2040	22.678	20.5449	18.0457	6.64102	38.2124	0.152379
PEAK20	2045	15.193	17.0848	16.845	6.73797	43.2313	0.28639
PEAK20	2050	11.243	15.016	13.7738	5.78765	45.0829	0.450209
PEAK25	2020	38.4955	23.254	14.1474	9.67276	24.8345
PEAK25	2025	39.6893	25.3366	15.153	9.89337	29.3609
PEAK25	2030	34.0959	26.8156	17.5884	9.44553	32.1054
PEAK25	2035	26.4234	23.7631	16.9607	7.30874	33.3616	0.00272883
PEAK25	2040	21.1433	20.078	16.7943	8.07277	40.0556	0.122957
PEAK25	2045	14.3622	15.6473	13.5721	6.38785	46.6822	0.255211
PEAK25	2050	11.0498	12.8545	9.42922	5.72318	48.7566	1.20046
PEAK30	2020	38.4955	23.254	14.1474	9.67276	24.8345
PEAK30	2025	39.6893	25.3366	15.153	9.89337	29.3609
PEAK30	2030	37.0418	27.7284	17.1883	9.99425	33.0005
PEAK30	2035	26.3743	22.3355	12.791	7.24468	33.0863	0.00231962
PEAK30	2040	19.3262	18.2071	12.1189	7.81196	33.6659	0.703236
PEAK30	2045	12.6288	12.2195	8.69779	8.19858	42.0313	2.06708
PEAK30	2050	7.89056	9.24493	5.53851	7.84672	46.9977	4.11306

## Sheet: Fig.3 Final energy(R)
Scenario	Period	Electrification rate		Unit: %
NDC	2020	0.224891
NDC	2025	0.245721
NDC	2030	0.263884
NDC	2035	0.28692
NDC	2040	0.308083
NDC	2045	0.326062
NDC	2050	0.337074
PEAK20	2020	0.224941
PEAK20	2025	0.241919
PEAK20	2030	0.26493
PEAK20	2035	0.304076
PEAK20	2040	0.359563
PEAK20	2045	0.435017
PEAK20	2050	0.4935
PEAK25	2020	0.224941
PEAK25	2025	0.245835
PEAK25	2030	0.267432
PEAK25	2035	0.309418
PEAK25	2040	0.376934
PEAK25	2045	0.481722
PEAK25	2050	0.547742
PEAK30	2020	0.224941
PEAK30	2025	0.245835
PEAK30	2030	0.264103
PEAK30	2035	0.324904
PEAK30	2040	0.366598
PEAK30	2045	0.48963
PEAK30	2050	0.57573

[truncated: 19 more sheets: Fig.4 PV capacity, Fig.4 Wind capacity, Fig.4 Energy storage usage, Fig.4 BECCS capacity, Fig.4 Thermalpower CCS capacity, Fig.4 Nuclear power capacity, Fig.6 Industry demand, Fig.6 Building demand, Fig.6 Transport demand, Fig.6 Welfare loss, Fig.7 Hydrogen energy supply, Fig.7 Hydrogen energy use, Fig.8 Annual investment by tech, Fig.8 Annual investment, Fig.9 Marginal abatement cost, Fig.10 SO2 emissions, Fig.10 NOx emissions, Fig.10 PM10 emissions, Fig.10 PM2.5 emissions]
